# Supplementary material for: In vitro, in planta, and comparative genomic analyses of Pseudomonas syringae pv. syringae strains of pepper (Capsicum annuum var. annuum)
Source: Microbiol Spectr. 2024 May 7;12(6):e00064-24. doi: 10.1128/spectrum.00064-24 (PMC11237606; doi:10.1128/spectrum.00064-24)
Supplement: Table S2 — Correlated genes detected by the multivariate correlation analysis and Scoary. [file spectrum.00064-24-s0004.xlsx]

## Sheet: Correlation_invitro
Table S2. Correlated genes detected by the multivariate correlation analysis and Scoary between the variable genome and in vitro characteristic (biofilm, motility, and growth). A Benjamini-Hochberg correction was used to determine significantly associated genes (P<0.05 and odds ratio>1). Naïve_p indicated the significant p-value prior to the Benjamini-Hochberg correction. Benjamini-Hochberg corre…
In vitro	RowNames	correlations	p_values	adjusted_p_values_bh_1
Biofilm	FIG00963293: hypothetical protein	-0.883049	5.85886e-06	0.000552745
Biofilm	Transposase InsD for insertion element IS2	-0.840114	4.64138e-05	0.000552745
Biofilm	Acyl carrier protein phosphodiesterase EC 3.1.4.14	-0.831652	6.50288e-05	0.000552745
Biofilm	Anaerobic nitric oxide reductase transcription regulator NorR	-0.831652	6.50288e-05	0.000552745
Biofilm	FIG00955955: hypothetical protein	-0.831652	6.50288e-05	0.000552745
Biofilm	FIG00957682: hypothetical protein	-0.831652	6.50288e-05	0.000552745
Biofilm	FIG00958235: hypothetical protein	-0.831652	6.50288e-05	0.000552745
Biofilm	FIG00958268: hypothetical protein	-0.831652	6.50288e-05	0.000552745
Biofilm	FIG00960376: hypothetical protein	-0.831652	6.50288e-05	0.000552745
Biofilm	FIG00961484: hypothetical protein	-0.831652	6.50288e-05	0.000552745
Biofilm	Flavohemoglobin / Nitric oxide dioxygenase EC 1.14.12.17	-0.831652	6.50288e-05	0.000552745
Biofilm	Glutamine ABC transporter, permease protein GlnP	-0.831652	6.50288e-05	0.000552745
Biofilm	Glyceraldehyde-3-phosphate ketol-isomerase EC 5.3.1.1	-0.831652	6.50288e-05	0.000552745
Biofilm	Lactoylglutathione lyase	-0.831652	6.50288e-05	0.000552745
Biofilm	Lipoprotein-related protein	-0.831652	6.50288e-05	0.000552745
Biofilm	Lipoprotein-related protein	-0.831652	6.50288e-05	0.000552745
Biofilm	Nitronate monooxygenase EC 1.13.12.16	-0.831652	6.50288e-05	0.000552745
Biofilm	Probable tautomerase YolI/YrdN	-0.831652	6.50288e-05	0.000552745
Biofilm	putative exported protein	-0.831652	6.50288e-05	0.000552745
Biofilm	T6SS secretion lipoprotein TssJ VasD	-0.831652	6.50288e-05	0.000552745
Biofilm	T6SS sigma-54-dependent regulator VasH	-0.831652	6.50288e-05	0.000552745
Biofilm	Uncharacterized LysM domain protein YgaU	-0.831652	6.50288e-05	0.000552745
Biofilm	Uncharacterized protein similar to VCA0109	-0.831652	6.50288e-05	0.000552745
Biofilm	Integrase	-0.730914	0.00129747	0.00983579
Biofilm	ABC transporter, ATP-binding protein	-0.72269	0.00156353	0.00983579
Biofilm	FIG003033: Helicase domain protein	-0.72269	0.00156353	0.00983579
Biofilm	FIG00955530: hypothetical protein	-0.72269	0.00156353	0.00983579
Biofilm	FIG00960688: hypothetical protein	-0.72269	0.00156353	0.00983579
Biofilm	HigA protein antitoxin to HigB	-0.72269	0.00156353	0.00983579
Biofilm	PpkA	-0.72269	0.00156353	0.00983579
Biofilm	Putative virulence factor	-0.72269	0.00156353	0.00983579
Biofilm	SrfB	-0.72269	0.00156353	0.00983579
Biofilm	ATPase required for both assembly of type IV secretion complex and secretion of T-DNA complex, VirB11	-0.721644	0.00160032	0.00983579
Biofilm	DNA-binding protein, putative	-0.721644	0.00160032	0.00983579
Biofilm	IncN plasmid KikA protein	-0.721644	0.00160032	0.00983579
Biofilm	Inner membrane protein forms channel for type IV secretion of T-DNA complex, VirB8	-0.721644	0.00160032	0.00983579
Biofilm	Inner membrane protein of type IV secretion of T-DNA complex, TonB-like, VirB10	-0.721644	0.00160032	0.00983579
Biofilm	Inner membrane protein of type IV secretion of T-DNA complex, VirB6	-0.721644	0.00160032	0.00983579
Biofilm	Lipoprotein of type IV secretion complex that spans outer membrane and periplasm, VirB7	-0.721644	0.00160032	0.00983579
Biofilm	Major pilus subunit of type IV secretion complex, VirB2	-0.721644	0.00160032	0.00983579
Biofilm	Minor pilin of type IV secretion complex, VirB5	-0.721644	0.00160032	0.00983579
Biofilm	Orf12	-0.721644	0.00160032	0.00983579
Biofilm	Outer membrane and periplasm component of type IV secretion of T-DNA complex, has secretin-like domain, VirB9	-0.721644	0.00160032	0.00983579
Biofilm	Peptidoglycan hydrolase VirB1, involved in T-DNA transfer	-0.721644	0.00160032	0.00983579
Biofilm	Pyruvate/2-oxoglutarate dehydrogenase complex, dihydrolipoamide dehydrogenase E3 component, and related enzymes	-0.721644	0.00160032	0.00983579
Biofilm	transcription antiterminator	-0.721644	0.00160032	0.00983579
Biofilm	FIG00953540: hypothetical protein	-0.718427	0.00171796	0.00987519
Biofilm	FIG00961864: hypothetical protein	-0.718427	0.00171796	0.00987519
Biofilm	hypothetical protein; Some similarities with hemagglutinin/hemolysin-related protein. Putative transmembrane protein	-0.718427	0.00171796	0.00987519
Biofilm	Inner membrane protein forms channel for type IV secretion of T-DNA complex, VirB3	-0.718427	0.00171796	0.00987519
Biofilm	Protein export cytoplasm protein SecA ATPase RNA helicase TC 3.A.5.1.1	-0.718427	0.00171796	0.00987519
Biofilm	Stability protein	-0.718427	0.00171796	0.00987519
Biofilm	transcriptional regulator, LuxR family	-0.718427	0.00171796	0.00987519
Biofilm	Fatty acid desaturase	-0.712714	0.00194422	0.0110959
Biofilm	Relaxase	-0.69493	0.00280789	0.0155799
Biofilm	ISPpu14, transposase Orf2	-0.659369	0.0054591	0.0298755
Biofilm	DNA topoisomerase III, TraE-type EC 5.99.1.2	-0.645615	0.006907	0.0375421
Biofilm	Unknown, probable insecticidal toxin	-0.625495	0.00955867	0.0477336
Biofilm	FIG00957783: hypothetical protein	0.625495	0.00955867	0.0477336
Biofilm	Probable secreted protein	0.625495	0.00955867	0.0477336
Biofilm	Aconitase B	0.629498	0.00897586	0.0456797
Biofilm	Candidate type III effector Hop protein	0.629498	0.00897586	0.0456797
Biofilm	Conjugative transfer ATPase PilU in PFGI-1-like cluster	0.629498	0.00897586	0.0456797
Biofilm	Conjugative transfer protein PilP in PFGI-1-like cluster	0.629498	0.00897586	0.0456797
Biofilm	FIG00960315: hypothetical protein	0.629498	0.00897586	0.0456797
Biofilm	FIG034376: Hypothetical protein	0.629498	0.00897586	0.0456797
Biofilm	FIG051360: Periplasmic protein TonB, links inner and outer membranes	0.629498	0.00897586	0.0456797
Biofilm	PilL	0.629498	0.00897586	0.0456797
Biofilm	probable exported protein STY4558	0.629498	0.00897586	0.0456797
Biofilm	Soluble lytic murein transglycosylase and related regulatory proteins some contain LysM/invasin domains	0.629498	0.00897586	0.0456797
Biofilm	Probable phospholipase protein	0.659369	0.0054591	0.0298755
Biofilm	Outer membrane autotransporter barrel	0.704213	0.00232509	0.0129912
Biofilm	Outer membrane iron.B12.siderophore.hemin receptor	0.704213	0.00232509	0.0129912
Biofilm	FIG00961816: hypothetical protein	0.709583	0.00207812	0.011776
Biofilm	Conjugative transfer protein TrbJ	0.718427	0.00171796	0.00987519
Biofilm	type III effector HopPsyAPto	0.718427	0.00171796	0.00987519
Biofilm	ATP-dependent helicase	0.72269	0.00156353	0.00983579
Biofilm	Conjugative transfer pilus-tip adhesin protein PilV in PFGI-1-like cluster	0.72269	0.00156353	0.00983579
Biofilm	Copper-sensing two-component system response regulator CpxR	0.72269	0.00156353	0.00983579
Biofilm	FIG00957942: hypothetical protein	0.72269	0.00156353	0.00983579
Biofilm	FIG00959048: hypothetical protein	0.72269	0.00156353	0.00983579
Biofilm	Stress response diiron-containing protein YciF	0.72269	0.00156353	0.00983579
Biofilm	putative DNA helicase	0.740403	0.00103761	0.00820845
Biofilm	FIG026997: Hypothetical protein	0.749915	0.00082152	0.00656395
Biofilm	Putative transposase InsK for insertion sequence element IS150	0.758331	0.000662488	0.00534674
Biofilm	Conjugative transfer protein PilN in PFGI-1-like cluster	0.763948	0.000571166	0.00465675
Biofilm	DNA/RNA helicase in PFGI-1-like cluster	0.784946	0.000316102	0.00260377
Biofilm	probable membrane protein YPO2863	0.817134	0.000111372	0.000926939
Biofilm	FIG023873: Plasmid related protein	0.82049	9.87613e-05	0.000830635
Biofilm	2,3-diaminopropionate for siderophore biosynthesis protein SbnB	0.831652	6.50288e-05	0.000552745
Biofilm	Acyl-CoA long-chain enzyme transcriptional related heme family	0.831652	6.50288e-05	0.000552745
Biofilm	Adenylate-forming enzyme	0.831652	6.50288e-05	0.000552745
Biofilm	ADP-ribose 1-phosphate phophatase related protein	0.831652	6.50288e-05	0.000552745
Biofilm	ATP-dependent DNA helicase UvrD/PcrA, proteobacterial paralog	0.831652	6.50288e-05	0.000552745
Biofilm	ATP-dependent endonuclease family protein	0.831652	6.50288e-05	0.000552745
Biofilm	Bacteriocin/lantibiotic efflux ABC transporter, permease/ATP-binding protein	0.831652	6.50288e-05	0.000552745
Biofilm	Conjugative transfer protein PilR in PFGI-1-like cluster	0.831652	6.50288e-05	0.000552745
Biofilm	conserved membrane protein, multidrug efflux associated	0.831652	6.50288e-05	0.000552745
Biofilm	DNA-binding protein, CopG family	0.831652	6.50288e-05	0.000552745
Biofilm	DUF1526 domain-containing protein	0.831652	6.50288e-05	0.000552745
Biofilm	Efflux ABC transporter, ATP-binding protein	0.831652	6.50288e-05	0.000552745
Biofilm	Fatty acid hydroxylase family carotene hydroxylase/sterol desaturase	0.831652	6.50288e-05	0.000552745
Biofilm	Fe-S oxidoreductase	0.831652	6.50288e-05	0.000552745
Biofilm	Fic domain protein, PA0574 type	0.831652	6.50288e-05	0.000552745
Biofilm	FIG00955785: hypothetical protein	0.831652	6.50288e-05	0.000552745
Biofilm	FIG00958851: hypothetical protein	0.831652	6.50288e-05	0.000552745
Biofilm	FIG00959181: hypothetical protein	0.831652	6.50288e-05	0.000552745
Biofilm	FIG00959753: hypothetical protein	0.831652	6.50288e-05	0.000552745
Biofilm	FIG00963216: hypothetical protein	0.831652	6.50288e-05	0.000552745
Biofilm	FIG00977232: hypothetical protein	0.831652	6.50288e-05	0.000552745
Biofilm	FIG020042: hypothetical protein	0.831652	6.50288e-05	0.000552745
Biofilm	FIG036672: Nucleoside-diphosphate-sugar epimerase	0.831652	6.50288e-05	0.000552745
Biofilm	Gentisate 1,2-dioxygenase	0.831652	6.50288e-05	0.000552745
Biofilm	glycosyltransferase, group 1 family protein	0.831652	6.50288e-05	0.000552745
Biofilm	His-Xaa-Ser system radical SAM maturase HxsB	0.831652	6.50288e-05	0.000552745
Biofilm	His-Xaa-Ser system radical SAM maturase HxsC	0.831652	6.50288e-05	0.000552745
Biofilm	IncP-type oriT binding protein TraJ	0.831652	6.50288e-05	0.000552745
Biofilm	ISxac3 transposase	0.831652	6.50288e-05	0.000552745
Biofilm	Linoleoyl-CoA desaturase EC 1.14.19.3	0.831652	6.50288e-05	0.000552745
Biofilm	major capsid protein	0.831652	6.50288e-05	0.000552745
Biofilm	miscellaneous; unknown	0.831652	6.50288e-05	0.000552745
Biofilm	modification methylase	0.831652	6.50288e-05	0.000552745
Biofilm	Mrr restriction system protein	0.831652	6.50288e-05	0.000552745
Biofilm	Origin specific replication binding factor	0.831652	6.50288e-05	0.000552745
Biofilm	phage-related regulatory protein cII	0.831652	6.50288e-05	0.000552745
Biofilm	Phage capsid and scaffold	0.831652	6.50288e-05	0.000552745
Biofilm	Phage portal connector protein	0.831652	6.50288e-05	0.000552745
Biofilm	Phage protein ACLAME 827	0.831652	6.50288e-05	0.000552745
Biofilm	probable acetyltransferase	0.831652	6.50288e-05	0.000552745
Biofilm	Probable lipoprotein	0.831652	6.50288e-05	0.000552745
Biofilm	Protein serine/threonine phosphatase PrpC, regulation of stationary phase	0.831652	6.50288e-05	0.000552745
Biofilm	Putative 2-component regulator	0.831652	6.50288e-05	0.000552745
Biofilm	putative helicase	0.831652	6.50288e-05	0.000552745
Biofilm	putative integrase protein	0.831652	6.50288e-05	0.000552745
Biofilm	putative oxygenase putative secreted protein	0.831652	6.50288e-05	0.000552745
Biofilm	putative phosphoribulokinase/uridine kinase protein	0.831652	6.50288e-05	0.000552745
Biofilm	putative site-specific recombinase	0.831652	6.50288e-05	0.000552745
Biofilm	Replicative DNA helicase EC 3.6.1.- in PFGI-1-like cluster	0.831652	6.50288e-05	0.000552745
Biofilm	RlgA	0.831652	6.50288e-05	0.000552745
Biofilm	Ser/Thr and Tyr protein phosphatase dual specificity	0.831652	6.50288e-05	0.000552745
Biofilm	T6SS PAAR-repeat protein / actin-ADP-ribosylating toxin	0.831652	6.50288e-05	0.000552745
Biofilm	Thermostable hemolysin delta-VPH	0.831652	6.50288e-05	0.000552745
Biofilm	Transducer protein car	0.831652	6.50288e-05	0.000552745
Biofilm	Transposase and inactivated derivatives, IS30 family	0.831652	6.50288e-05	0.000552745
Biofilm	Type II restriction-modification system methylation subunit	0.831652	6.50288e-05	0.000552745
Biofilm	type III chaperone protein ShcA	0.831652	6.50288e-05	0.000552745
Biofilm	type III effector HopAG1	0.831652	6.50288e-05	0.000552745
Biofilm	Uncharacterized protein Npun_F4007	0.831652	6.50288e-05	0.000552745
Biofilm	Unknown, probable amidinotransferase	0.831652	6.50288e-05	0.000552745
Biofilm	YafQ toxin protein	0.831652	6.50288e-05	0.000552745
Biofilm	FIG00953767: hypothetical protein	0.840114	4.64138e-05	0.000552745
Biofilm	FIG00962567: hypothetical protein	0.840114	4.64138e-05	0.000552745
Biofilm	Protein of unknown function DUF159	0.840114	4.64138e-05	0.000552745
Biofilm	hypothetical protein in PFGI-1-like cluster	0.850571	2.97666e-05	0.000552745
Biofilm	antitermination protein Q, putative	0.883049	5.85886e-06	0.000552745
Biofilm	Chromosome initiation inhibitor	0.883049	5.85886e-06	0.000552745
Biofilm	Conjugative transfer protein PilO in PFGI-1-like cluster	0.883049	5.85886e-06	0.000552745
Biofilm	FIG00964382: hypothetical protein	0.883049	5.85886e-06	0.000552745
Biofilm	FIG041301: Hypothetical protein	0.943361	4.31352e-08	1.72325e-05
Biofilm	Hydroxymethylpyrimidine ABC transporter, substrate-binding component	0.944601	3.70671e-08	1.72325e-05
Motility	Phosphopantetheinyl transferase	-0.761772	0.000605227	0.256031
Motility	DNA or RNA helicases of superfamily II	-0.626576	0.00939846	0.256031
Motility	Biosynthetic Aromatic amino acid aminotransferase alpha EC 2.6.1.57	-0.596097	0.014811	0.256031
Motility	Cystathionine beta-synthase EC 4.2.1.22	-0.596097	0.014811	0.256031
Motility	FIG00958148: hypothetical protein	-0.596097	0.014811	0.256031
Motility	FIG00958465: hypothetical protein	-0.596097	0.014811	0.256031
Motility	Mannose-6-phosphate isomerase	-0.596097	0.014811	0.256031
Motility	Putative sodium-dependent transporter	-0.596097	0.014811	0.256031
Motility	tRNA-Pseudo-TTT	-0.596097	0.014811	0.256031
Motility	ISPsy9, transposase OrfA	-0.587072	0.0168084	0.256031
Motility	DNA-binding protein	-0.584305	0.0174607	0.256031
Motility	FIG00960652: hypothetical protein	-0.580131	0.0184819	0.256031
Motility	Type IV secretory pathway, VirB4 components	-0.580131	0.0184819	0.256031
Motility	5'-methylthioadenosine phosphorylase EC 2.4.2.28	-0.56083	0.02382	0.256031
Motility	ADP-ribosylglycohydrolase family protein	-0.56083	0.02382	0.256031
Motility	Aminotransferase	-0.56083	0.02382	0.256031
Motility	Aspartate aminotransferase	-0.56083	0.02382	0.256031
Motility	Beta-phosphoglucomutase EC 5.4.2.6	-0.56083	0.02382	0.256031
Motility	FIG00957419: hypothetical protein	-0.56083	0.02382	0.256031
Motility	FIG022160: hypothetical toxin	-0.56083	0.02382	0.256031
Motility	GDP-mannose pyrophosphatase NudK	-0.56083	0.02382	0.256031
Motility	Phosphoglycolate phosphatase	-0.56083	0.02382	0.256031
Motility	Putative dehydrogenase	-0.56083	0.02382	0.256031
Motility	Siderophore biosynthesis non-ribosomal peptide synthetase modules	-0.555783	0.025394	0.256031
Motility	Protein-disulfide isomerase	-0.536794	0.0320397	0.256031
Motility	Anthranilate synthase, amidotransferase component EC 4.1.3.27	-0.535498	0.0325372	0.256031
Motility	Anticodon nuclease	-0.535498	0.0325372	0.256031
Motility	CopG protein	-0.535498	0.0325372	0.256031
Motility	Copper resistance protein B	-0.535498	0.0325372	0.256031
Motility	Copper resistance protein CopC	-0.535498	0.0325372	0.256031
Motility	Copper resistance protein D	-0.535498	0.0325372	0.256031
Motility	diguanylate cyclase GGDEF domain with PAS/PAC sensor	-0.535498	0.0325372	0.256031
Motility	DNA-binding protein Roi-related protein	-0.535498	0.0325372	0.256031
Motility	DNA and RNA helicase	-0.535498	0.0325372	0.256031
Motility	DNA primase, phage associated	-0.535498	0.0325372	0.256031
Motility	exchangeable effector locus protein	-0.535498	0.0325372	0.256031
Motility	FIG00953839: hypothetical protein	-0.535498	0.0325372	0.256031
Motility	FIG00954555: hypothetical protein	-0.535498	0.0325372	0.256031
Motility	FIG00954754: hypothetical protein	-0.535498	0.0325372	0.256031
Motility	FIG00956602: hypothetical protein	-0.535498	0.0325372	0.256031
Motility	FIG00956715: hypothetical protein	-0.535498	0.0325372	0.256031
Motility	FIG00957252: hypothetical protein	-0.535498	0.0325372	0.256031
Motility	FIG00958730: hypothetical protein	-0.535498	0.0325372	0.256031
Motility	FIG00963816: hypothetical protein	-0.535498	0.0325372	0.256031
Motility	FIG00964014: hypothetical protein	-0.535498	0.0325372	0.256031
Motility	FIG00965838: hypothetical protein	-0.535498	0.0325372	0.256031
Motility	FIG00966242: hypothetical protein	-0.535498	0.0325372	0.256031
Motility	Glutamate-rich protein grpB	-0.535498	0.0325372	0.256031
Motility	hypothetical protein; Some weak similarities with unknown protein	-0.535498	0.0325372	0.256031
Motility	iron-sulfur flavoprotein	-0.535498	0.0325372	0.256031
Motility	MutT domain protein-like	-0.535498	0.0325372	0.256031
Motility	no significant database match found	-0.535498	0.0325372	0.256031
Motility	O-acyltransferase, putative	-0.535498	0.0325372	0.256031
Motility	Oxidoreductase, short chain dehydrogenase/reductase family	-0.535498	0.0325372	0.256031
Motility	Phage head, head-tail joining protein W	-0.535498	0.0325372	0.256031
Motility	Phage protein U	-0.535498	0.0325372	0.256031
Motility	Phenylacetate-coenzyme A ligase EC 6.2.1.30	-0.535498	0.0325372	0.256031
Motility	Phosphoglycerol transferase I EC 2.7.8.20	-0.535498	0.0325372	0.256031
Motility	Polymyxin resistance protein PmrL, sucrose-6 phosphate hydrolase	-0.535498	0.0325372	0.256031
Motility	Polysaccharide export protein	-0.535498	0.0325372	0.256031
Motility	Probable sensor/response regulator hybrid EC 2.7.3.-	-0.535498	0.0325372	0.256031
Motility	Prophage Clp protease-like protein	-0.535498	0.0325372	0.256031
Motility	Putative hydrolase	-0.535498	0.0325372	0.256031
Motility	pyocin R2_PP, conserved hypothetical protein	-0.535498	0.0325372	0.256031
Motility	Regulatory protein Cro of bacteriophage BP-933W	-0.535498	0.0325372	0.256031
Motility	Relaxosome component	-0.535498	0.0325372	0.256031
Motility	transcriptional regulator, putative	-0.535498	0.0325372	0.256031
Motility	Uncharacterized protein containing a von Willebrand factor type A vWA domain	-0.535498	0.0325372	0.256031
Motility	topoisomerase domain protein	-0.514023	0.0416628	0.256031
Motility	Alkaline phosphatase EC 3.1.3.1	-0.5133	0.0420003	0.256031
Motility	FIG00958579: hypothetical protein	-0.509739	0.0436919	0.256031
Motility	Efflux protein, LysE family	-0.508619	0.0442345	0.256031
Motility	FIG00953648: hypothetical protein	-0.508619	0.0442345	0.256031
Motility	FIG00966885: hypothetical protein	-0.508619	0.0442345	0.256031
Motility	Putative threonine efflux protein	-0.508619	0.0442345	0.256031
Motility	regulatory protein, LuxR	-0.508619	0.0442345	0.256031
Motility	Ovochymase-2 precursor Oviductin Oviductal protease	-0.490747	0.0535913	0.256031
Motility	Phage terminase, small subunit	0.504681	0.0461823	0.256031
Motility	Arginase EC 3.5.3.1	0.508619	0.0442345	0.256031
Motility	degenerated cellulase	0.508619	0.0442345	0.256031
Motility	FIG00957617: hypothetical protein	0.508619	0.0442345	0.256031
Motility	FIG00961338: hypothetical protein	0.508619	0.0442345	0.256031
Motility	FIG116849: hypothetical protein	0.508619	0.0442345	0.256031
Motility	FIG131328: Predicted ATP-dependent endonuclease of the OLD family	0.508619	0.0442345	0.256031
Motility	Glycerophosphoryl diester phosphodiesterase, periplasmic EC 3.1.4.46	0.508619	0.0442345	0.256031
Motility	Probable acetyl/propionyl-CoA carboxylase alpha subunit EC 6.3.4.14	0.508619	0.0442345	0.256031
Motility	Sigma-fimbriae chaperone protein	0.508619	0.0442345	0.256031
Motility	Type VI secretion lipoprotein/VasD	0.508619	0.0442345	0.256031
Motility	Phage endolysin	0.508857	0.0441188	0.256031
Motility	Aspartate aminotransferase EC 2.6.1.1	0.509739	0.0436919	0.256031
Motility	Flp pilus assembly protein, pilin Flp	0.509739	0.0436919	0.256031
Motility	Nitrogen assimilation regulatory protein Nac	0.509739	0.0436919	0.256031
Motility	Uncharacterized protein YbcO	0.509739	0.0436919	0.256031
Motility	Primosomal protein I	0.514281	0.0415428	0.256031
Motility	CHASE domain/PAS domain protein	0.535498	0.0325372	0.256031
Motility	Conserved domain protein	0.535498	0.0325372	0.256031
Motility	FIG00962529: hypothetical protein	0.535498	0.0325372	0.256031
Motility	Probable carboxyvinyl-carboxyphosphonate phosphorylmutase EC 2.7.8.23	0.535498	0.0325372	0.256031
Motility	Pyridoxine 4-dehydrogenase PhxI EC 1.1.1.65	0.535498	0.0325372	0.256031
Motility	Muconate cycloisomerase EC 5.5.1.1	0.550794	0.0270268	0.256031
Motility	major tail protein, putative	0.55605	0.0253087	0.256031
Motility	Retron-type RNA-directed DNA polymerase EC 2.7.7.49	0.559662	0.0241774	0.256031
Motility	Carnitine operon transcriptional regulator @ Transcriptional regulator containing an amidase domain and an AraC-type DNA-binding HTH domain	0.56083	0.02382	0.256031
Motility	DedA family inner membrane protein YohD	0.56083	0.02382	0.256031
Motility	Mll4618 protein	0.56083	0.02382	0.256031
Motility	Phage-related protein	0.580021	0.0185095	0.256031
Motility	Aromatic-amino-acid aminotransferase EC 2.6.1.57	0.596097	0.014811	0.256031
Motility	FIG00963917: hypothetical protein	0.596097	0.014811	0.256031
Motility	transcriptional regulator, PbsX family	0.596097	0.014811	0.256031
Motility	FIG00964577: hypothetical protein	0.604393	0.0131434	0.256031
Motility	tail protein	0.626576	0.00939846	0.256031
Motility	FIG00954979: hypothetical protein	0.645424	0.00692914	0.256031
Growth	Unknown, probable insecticidal toxin	-0.798287	0.000209761	0.0180195
Growth	Phage head, terminase DNA packaging protein A	-0.76898	0.000498403	0.0180195
Growth	Phage holin/antiholin component S	-0.76898	0.000498403	0.0180195
Growth	Phage tail fiber protein GpH	-0.767008	0.000525945	0.0180195
Growth	Phage tail formation protein GpI	-0.767008	0.000525945	0.0180195
Growth	Transposase InsN for insertion sequence element IS911	-0.759914	0.000635624	0.0180195
Growth	FIG00957068: hypothetical protein	-0.725662	0.00146267	0.0180195
Growth	FIG00958026: hypothetical protein	-0.725662	0.00146267	0.0180195
Growth	FIG00960025: hypothetical protein	-0.725662	0.00146267	0.0180195
Growth	Phage baseplate assembly protein GpW	-0.725662	0.00146267	0.0180195
Growth	Phage head, major capsid protein E	-0.725662	0.00146267	0.0180195
Growth	Phage head, portal protein B	-0.725662	0.00146267	0.0180195
Growth	Phage tail length tape-measure protein T	-0.725662	0.00146267	0.0180195
Growth	pyocin R2_PP, baseplate assembly protein V	-0.725662	0.00146267	0.0180195
Growth	pyocin R2_PP, minor tail protein Z	-0.725662	0.00146267	0.0180195
Growth	pyocin R2_PP, tail formation protein D	-0.725662	0.00146267	0.0180195
Growth	pyocin R2_PP, tail protein X	-0.725662	0.00146267	0.0180195
Growth	pyocin R2_PP, tail sheath protein	-0.725662	0.00146267	0.0180195
Growth	pyocin R2_PP, tail tube protein	-0.725662	0.00146267	0.0180195
Growth	RepA	-0.725662	0.00146267	0.0180195
Growth	RhaS protein	-0.725662	0.00146267	0.0180195
Growth	type III effector HopPtoH	-0.725662	0.00146267	0.0180195
Growth	Fatty acid desaturase	-0.714204	0.001883	0.0180195
Growth	Alginate biosynthesis protein AlgJ	-0.703293	0.0023697	0.0180195
Growth	DTDP-glucose 4,6-dehydratase	-0.703293	0.0023697	0.0180195
Growth	Glycosyl transferase, family 2	-0.703293	0.0023697	0.0180195
Growth	Acyl carrier protein phosphodiesterase EC 3.1.4.14	-0.698878	0.00259354	0.0180195
Growth	Anaerobic nitric oxide reductase transcription regulator NorR	-0.698878	0.00259354	0.0180195
Growth	FIG00955955: hypothetical protein	-0.698878	0.00259354	0.0180195
Growth	FIG00957682: hypothetical protein	-0.698878	0.00259354	0.0180195
Growth	FIG00958235: hypothetical protein	-0.698878	0.00259354	0.0180195
Growth	FIG00958268: hypothetical protein	-0.698878	0.00259354	0.0180195
Growth	FIG00960376: hypothetical protein	-0.698878	0.00259354	0.0180195
Growth	FIG00961484: hypothetical protein	-0.698878	0.00259354	0.0180195
Growth	Flavohemoglobin / Nitric oxide dioxygenase EC 1.14.12.17	-0.698878	0.00259354	0.0180195
Growth	Glutamine ABC transporter, permease protein GlnP	-0.698878	0.00259354	0.0180195
Growth	Glyceraldehyde-3-phosphate ketol-isomerase EC 5.3.1.1	-0.698878	0.00259354	0.0180195
Growth	Lactoylglutathione lyase	-0.698878	0.00259354	0.0180195
Growth	Lipoprotein-related protein	-0.698878	0.00259354	0.0180195
Growth	Mn2+/Fe2+ transporter, NRAMP family	-0.698878	0.00259354	0.0180195
Growth	Nitronate monooxygenase EC 1.13.12.16	-0.698878	0.00259354	0.0180195
Growth	Probable tautomerase YolI/YrdN	-0.698878	0.00259354	0.0180195
Growth	putative exported protein	-0.698878	0.00259354	0.0180195
Growth	T6SS secretion lipoprotein TssJ VasD	-0.698878	0.00259354	0.0180195
Growth	T6SS sigma-54-dependent regulator VasH	-0.698878	0.00259354	0.0180195
Growth	Uncharacterized LysM domain protein YgaU	-0.698878	0.00259354	0.0180195
Growth	Uncharacterized protein similar to VCA0109	-0.698878	0.00259354	0.0180195
Growth	ATPase required for both assembly of type IV secretion complex and secretion of T-DNA complex, VirB4	-0.687764	0.0032334	0.0209907
Growth	EriC-type fluoride/proton exchange protein	-0.67919	0.00380932	0.0209907
Growth	FIG00956220: hypothetical protein	-0.67919	0.00380932	0.0209907
Growth	FIG00964959: hypothetical protein	-0.67919	0.00380932	0.0209907
Growth	FIG00965215: hypothetical protein	-0.67919	0.00380932	0.0209907
Growth	Glycosyltransferase WbpZ	-0.67919	0.00380932	0.0209907
Growth	Mannosyltransferase	-0.67919	0.00380932	0.0209907
Growth	Orf21; putative lipoprotein	-0.67919	0.00380932	0.0209907
Growth	PUTATIVE VGR-RELATED PROTEIN	-0.67919	0.00380932	0.0209907
Growth	Surface antigen	-0.67919	0.00380932	0.0209907
Growth	Transcriptional regulator YeiE, LysR family	-0.67919	0.00380932	0.0209907
Growth	Type I secretion system ATPase	-0.67919	0.00380932	0.0209907
Growth	5S rRNA # 5S ribosomal RNA - 3 prime truncation	-0.666784	0.00478581	0.0260127
Growth	colicin/pyosin nuclease family protein	-0.664975	0.0049436	0.0266888
Growth	NTP pyrophosphohydrolases including oxidative damage repair enzymes	-0.656972	0.00569216	0.0299213
Growth	putative integrase	-0.641165	0.00743579	0.0383303
Growth	Baseplate assembly protein J	-0.63562	0.00813919	0.0416873
Growth	Outer membrane autotransporter barrel	0.643888	0.00710857	0.0368815
Growth	Outer membrane iron.B12.siderophore.hemin receptor	0.643888	0.00710857	0.0368815
Growth	aminoglycoside phosphotransferase	0.656972	0.00569216	0.0299213
Growth	Dehydrogenases with different specificities related to short-chain alcohol dehydrogenases	0.656972	0.00569216	0.0299213
Growth	FIG00961388: hypothetical protein	0.656972	0.00569216	0.0299213
Growth	Conjugative transfer protein PilN in PFGI-1-like cluster	0.674437	0.00416244	0.0227794
Growth	Alpha-L-Rha alpha-1,3-L-rhamnosyltransferase EC 2.4.1.-	0.67919	0.00380932	0.0209907
Growth	beta-keto acid cleavage protein	0.67919	0.00380932	0.0209907
Growth	Carbohydrate kinase, FGGY family	0.67919	0.00380932	0.0209907
Growth	Carnitine 3-dehydrogenase EC 1.1.1.108	0.67919	0.00380932	0.0209907
Growth	Carnitine utilization associated thioesterase	0.67919	0.00380932	0.0209907
Growth	Death on curing protein, Doc toxin	0.67919	0.00380932	0.0209907
Growth	dTDP-3-amino-3,6-dideoxy-alpha-D-galactopyranose 3-N-acetyltransferase EC 2.3.1.197 / dTDP-6-deoxy-3,4-keto-hexulose isomerase EC 5.3.2.3	0.67919	0.00380932	0.0209907
Growth	FIG00955873: hypothetical protein	0.67919	0.00380932	0.0209907
Growth	FIG01209997: hypothetical protein	0.67919	0.00380932	0.0209907
Growth	L-carnitine ABC transporter, substrate-binding protein CaiX	0.67919	0.00380932	0.0209907
Growth	Phage tail tip, assembly protein K	0.67919	0.00380932	0.0209907
Growth	Polymyxin resistance protein ArnC, glycosyl transferase EC 2.4.-.-	0.67919	0.00380932	0.0209907
Growth	Putative sugar translocase in surface polysaccharides biosynthesis	0.67919	0.00380932	0.0209907
Growth	Putative tail fiber assembly protein p37	0.67919	0.00380932	0.0209907
Growth	Replication protein RepA	0.67919	0.00380932	0.0209907
Growth	Transmembrane protein	0.67919	0.00380932	0.0209907
Growth	Uncharacterized protein similar to glutamate-1-semialdehyde aminotransferase	0.67919	0.00380932	0.0209907
Growth	LSU rRNA # 23S rRNA, large subunit ribosomal RNA - 5 prime truncation	0.683163	0.00353299	0.0209907
Growth	2,3-diaminopropionate for siderophore biosynthesis protein SbnB	0.698878	0.00259354	0.0180195
Growth	Acyl-CoA long-chain enzyme transcriptional related heme family	0.698878	0.00259354	0.0180195
Growth	Adenylate-forming enzyme	0.698878	0.00259354	0.0180195
Growth	ADP-ribose 1-phosphate phophatase related protein	0.698878	0.00259354	0.0180195
Growth	ATP-dependent DNA helicase UvrD/PcrA, proteobacterial paralog	0.698878	0.00259354	0.0180195
Growth	ATP-dependent endonuclease family protein	0.698878	0.00259354	0.0180195
Growth	Bacteriocin/lantibiotic efflux ABC transporter, permease/ATP-binding protein	0.698878	0.00259354	0.0180195
Growth	Conjugative transfer protein PilR in PFGI-1-like cluster	0.698878	0.00259354	0.0180195
Growth	conserved membrane protein, multidrug efflux associated	0.698878	0.00259354	0.0180195
Growth	DNA-binding protein, CopG family	0.698878	0.00259354	0.0180195
Growth	DUF1526 domain-containing protein	0.698878	0.00259354	0.0180195
Growth	Efflux ABC transporter, ATP-binding protein	0.698878	0.00259354	0.0180195
Growth	Fatty acid hydroxylase family carotene hydroxylase/sterol desaturase	0.698878	0.00259354	0.0180195
Growth	Fe-S oxidoreductase	0.698878	0.00259354	0.0180195
Growth	Fic domain protein, PA0574 type	0.698878	0.00259354	0.0180195
Growth	FIG00955785: hypothetical protein	0.698878	0.00259354	0.0180195
Growth	FIG00958851: hypothetical protein	0.698878	0.00259354	0.0180195
Growth	FIG00959181: hypothetical protein	0.698878	0.00259354	0.0180195
Growth	FIG00959753: hypothetical protein	0.698878	0.00259354	0.0180195
Growth	FIG00963216: hypothetical protein	0.698878	0.00259354	0.0180195
Growth	FIG00977232: hypothetical protein	0.698878	0.00259354	0.0180195
Growth	FIG020042: hypothetical protein	0.698878	0.00259354	0.0180195
Growth	FIG036672: Nucleoside-diphosphate-sugar epimerase	0.698878	0.00259354	0.0180195
Growth	Gentisate 1,2-dioxygenase	0.698878	0.00259354	0.0180195
Growth	glycosyltransferase, group 1 family protein	0.698878	0.00259354	0.0180195
Growth	His-Xaa-Ser system radical SAM maturase HxsB	0.698878	0.00259354	0.0180195
Growth	His-Xaa-Ser system radical SAM maturase HxsC	0.698878	0.00259354	0.0180195
Growth	IncP-type oriT binding protein TraJ	0.698878	0.00259354	0.0180195
Growth	ISxac3 transposase	0.698878	0.00259354	0.0180195
Growth	Linoleoyl-CoA desaturase EC 1.14.19.3	0.698878	0.00259354	0.0180195
Growth	major capsid protein	0.698878	0.00259354	0.0180195
Growth	miscellaneous; unknown	0.698878	0.00259354	0.0180195
Growth	modification methylase	0.698878	0.00259354	0.0180195
Growth	Mrr restriction system protein	0.698878	0.00259354	0.0180195
Growth	Origin specific replication binding factor	0.698878	0.00259354	0.0180195
Growth	phage-related regulatory protein cII	0.698878	0.00259354	0.0180195
Growth	Phage capsid and scaffold	0.698878	0.00259354	0.0180195
Growth	Phage portal connector protein	0.698878	0.00259354	0.0180195
Growth	Phage protein ACLAME 827	0.698878	0.00259354	0.0180195
Growth	probable acetyltransferase	0.698878	0.00259354	0.0180195
Growth	Probable lipoprotein	0.698878	0.00259354	0.0180195
Growth	Protein serine/threonine phosphatase PrpC, regulation of stationary phase	0.698878	0.00259354	0.0180195
Growth	Putative 2-component regulator	0.698878	0.00259354	0.0180195
Growth	putative helicase	0.698878	0.00259354	0.0180195
Growth	putative integrase protein	0.698878	0.00259354	0.0180195
Growth	putative oxygenase putative secreted protein	0.698878	0.00259354	0.0180195
Growth	putative phosphoribulokinase/uridine kinase protein	0.698878	0.00259354	0.0180195
Growth	putative site-specific recombinase	0.698878	0.00259354	0.0180195
Growth	Replicative DNA helicase EC 3.6.1.- in PFGI-1-like cluster	0.698878	0.00259354	0.0180195
Growth	RlgA	0.698878	0.00259354	0.0180195
Growth	Ser/Thr and Tyr protein phosphatase dual specificity	0.698878	0.00259354	0.0180195
Growth	T6SS PAAR-repeat protein / actin-ADP-ribosylating toxin	0.698878	0.00259354	0.0180195
Growth	Thermostable hemolysin delta-VPH	0.698878	0.00259354	0.0180195
Growth	Transducer protein car	0.698878	0.00259354	0.0180195
Growth	Transposase and inactivated derivatives, IS30 family	0.698878	0.00259354	0.0180195
Growth	Type II restriction-modification system methylation subunit	0.698878	0.00259354	0.0180195
Growth	type III chaperone protein ShcA	0.698878	0.00259354	0.0180195
Growth	type III effector HopAG1	0.698878	0.00259354	0.0180195
Growth	Uncharacterized protein Npun_F4007	0.698878	0.00259354	0.0180195
Growth	Unknown, probable amidinotransferase	0.698878	0.00259354	0.0180195
Growth	YafQ toxin protein	0.698878	0.00259354	0.0180195
Growth	hypothetical protein in PFGI-1-like cluster	0.699762	0.00254742	0.0180195
Growth	Type IV pilin PilA	0.703293	0.0023697	0.0180195
Growth	Hydroxymethylpyrimidine ABC transporter, substrate-binding component	0.713162	0.00192563	0.0180195
Growth	ABC transporter, ATP-binding protein cluster 3, basic aa/glutamine/opines	0.725662	0.00146267	0.0180195
Growth	FIG00961472: hypothetical protein	0.725662	0.00146267	0.0180195
Growth	FIG00957783: hypothetical protein	0.798287	0.000209761	0.0180195
Growth	Probable secreted protein	0.798287	0.000209761	0.0180195

## Sheet: Scoary_in vitro
Table S2. Correlated genes detected by the multivariate correlation analysis and Scoary between the variable genome and in vitro characteristic (biofilm, motility, and growth). A Benjamini-Hochberg correction was used to determine significantly associated genes (P<0.05 and odds ratio>1). Naïve_p indicated the significant p-value prior to the Benjamini-Hochberg correction. Benjamini-Hochberg corre…
In vitro	Gene​	Annotation​	Odds_ratio​	Naive_p​	Benjamini​_correction
Motility	group_2254​	hypothetical protein​	0.047619​	0.040559​	1​
Motility	group_2313​	hypothetical protein​	0.047619​	0.040559​	1​
Motility	group_57​	hypothetical protein​	21​	0.040559​	1​
Motility	group_1001​	hypothetical protein​	0.047619​	0.040559​	1​
Motility	group_1015​	hypothetical protein​	0.047619​	0.040559​	1​
Motility	group_205​	Cardiolipin synthase​	0.047619​	0.040559​	1​
Motility	group_2293​	hypothetical protein​	0.047619​	0.040559​	1​
Motility	group_2294​	hypothetical protein​	0.047619​	0.040559​	1​
Motility	group_2295​	hypothetical protein​	0.047619​	0.040559​	1​
Motility	group_2299​	hypothetical protein​	0.047619​	0.040559​	1​
Motility	group_2300​	hypothetical protein​	0.047619​	0.040559​	1​
Motility	artM​	Arginine transport ATP-binding protein ArtM​	21​	0.040559​	1​
Motility	artQ_1​	Arginine transport system permease protein ArtQ​	21​	0.040559​	1​
Motility	yxeN_1​	putative amino-acid permease protein YxeN​	21​	0.040559​	1​
Motility	group_2596​	hypothetical protein​	21​	0.040559​	1​
Motility	group_2894​	hypothetical protein​	21​	0.040559​	1​
Motility	group_3825​	hypothetical protein​	0.047619​	0.040559​	1​
Motility	group_53​	hypothetical protein​	21​	0.040559​	1​
Motility	group_612​	hypothetical protein​	0.047619​	0.040559​	1​
Motility	ilvA_1​	L-threonine dehydratase biosynthetic IlvA​	21​	0.040559​	1​
Motility	group_1153​	hypothetical protein​	21​	0.040559​	1​
Motility	leuO_2​	HTH-type transcriptional regulator LeuO​	0.047619​	0.040559​	1​
Motility	algE2​	Mannuronan C5-epimerase AlgE2​	21​	0.040559​	1​
Motility	group_2282​	Protein-glutamate methylesterase/protein-glutamine glutaminase​	0.047619​	0.040559​	1​
Motility	rcsC_16​	Sensor histidine kinase RcsC​	0.047619​	0.040559​	1​
Motility	group_2285​	hypothetical protein​	0.047619​	0.040559​	1​
Motility	group_2313​	hypothetical protein​	0.047619​	0.040559​	1​
Biofilm	group_2254	hypothetical protein	0.047619	0.0405594	1
Biofilm	group_2313	hypothetical protein	0.047619	0.0405594	1
Biofilm	group_57	hypothetical protein	21	0.0405594	1
Growth	group_2313	hypothetical protein	0.047619	0.0405594	1
