# Supplementary material for: In vitro, in planta, and comparative genomic analyses of Pseudomonas syringae pv. syringae strains of pepper (Capsicum annuum var. annuum)
Source: Microbiol Spectr. 2024 May 7;12(6):e00064-24. doi: 10.1128/spectrum.00064-24 (PMC11237606; doi:10.1128/spectrum.00064-24)
Supplement: Table S3 — Pseudomonas syringae strains (n=18) both within and outside the P. syringae pv. syringae phylogenetic group. [file spectrum.00064-24-s0005.xlsx]

## Sheet: Sheet1
	Table S3. Pseudomonas syringae strains (n=18) both within and outside the P. syringae pv. syringae phylogenetic group, obtained from NCBI for the phylogenetic analysis. The host of isolation, phylogroup and reference for each strain is indicated in the columns.
#	Strain	GCA	NCBI ID	Host	Phylogroup	Reference
1	Pseudomonas syringae pv. tomato str. DC3000	GCA_000007805.1	ASM780v1(Reference genome for Pst)	Tomato	Phylogroup 1	Zavala, D., et al, 2022
2	Pseudomonas savastanoi pv. phaseolicola 1448A	GCA_000012205.1	ASM1220v1	Kidney beans	Phylogroup 3
3	Pseudomonas syringae Cit 7	GCA_000145825	ASM14582v2	Citrus	Phylogroup 2
4	Pseudomonas syringae pv. maculicola str. ES4326	GCA_000145845.2	ASM14584v2	Environmental sample	Phylogroup 5
5	Pseudomonas tremae	GCA_023278125	ASM2327812v1(reference genome)	Prunus	Phylogroup 4	Ranković, T., et al, 2023
6	Pseudomonas coronafaciens pv. oryzae str. 1_6	GCA_000156995	ASM15699v2	Rice	Phylogroup 4	Zavala, D., et al, 2022
7	Pseudomonas syringae pv. actinidiae	GCA_002763655	ASM276365v1	Kiwifruit	Phylogroup 1
8	Pseudomonas syringae pv. pisi str. PP1	GCA_000452445	ASM45244v3	Peas	Phylogroup 2
9	Pseudomonas amygdali pv. lachrymans	GCA_018603495	ASM1860349v1	Cucumber	Phylogroup 3
10	Pseudomonas amygdali pv. tabaci str. ATCC 11528	GCA_000145945	ASM14594v2	Tobaco	Phylogroup 3
11	Pseudomonas syringae pv. syringae	GCA_002905815	ASM290581v2	Prunus	Phylogroup 2	Ranković, T., et al, 2023
12	Pseudomonas syringae pv. syringae	GCA_023277945.1	ASM2327794v1	Prunus	Phylogroup 2
13	Pseudomonas syringae pv. syringae	GCA_900235825.1	CFBP4215	Prunus	Phylogroup 2
14	Pseudomonas syringae pv. syringae	GCA_900235865.1	CFBP2118	Prunus	Phylogroup 2
15	Pseudomonas syringae pv. syringae	GCA_000988485	ASM98848v1	Pear	Phylogroup 2
16	Pseudomonas syringae pv. syringae	GCA_000012245.1	ASM1224v1 (Reference genome for Pss)	Beans	Phylogroup 2
17	Pseudomonas syringae pv. syringae	GCA_016694755.2	ASM1669475v2	Prunus	Phylogroup 2
18	Pseudomonas syringae pv. syringae	GCA_000988395.1	ASM98839v1	Millet	Phylogroup 2
