# Supplementary material for: In vitro, in planta, and comparative genomic analyses of Pseudomonas syringae pv. syringae strains of pepper (Capsicum annuum var. annuum)
Source: Microbiol Spectr. 2024 May 7;12(6):e00064-24. doi: 10.1128/spectrum.00064-24 (PMC11237606; doi:10.1128/spectrum.00064-24)
Supplement: Table S4 — Variable genes (n=812) within the 16 Pseudomonas syringae pv. syringae (Pss) strains. [file spectrum.00064-24-s0006.xlsx]

## Sheet: Variable_genes
Table S4. Variable genes (n=812) within the 16 Pseudomonas syringae pv. syringae (Pss) strains. The presence of a gene is indicated by “1” whereas the absence of a gene is indicated by “0” for each strain.
Strains	SM205-2	SM181-4	SM191-1	SM1042-14R	SM1038-14	SM207-3	SM1031-4	SM1030-14	SM190-8	SM51-19	SM109-18	SM04-2018-04	SM155-18	SM226-1	SM156-18	SM914-13
cis/trans isomerase	1	1	1	1	1	1	1	1	1	1	1	1	1	1	1	0
DNA or RNA helicases of superfamily II	1	1	1	1	1	1	1	1	1	1	1	1	1	1	1	0
Esterase/lipase/thioesterase	1	1	1	1	1	1	1	1	1	1	1	1	1	1	1	0
FIG016502: iron uptake protein	1	1	1	1	1	1	1	1	1	1	1	1	1	1	1	0
FIG024006: iron uptake protein	1	1	1	1	1	1	1	1	1	1	1	1	1	1	1	0
FIG138928: iron-regulated membrane protein	1	1	1	1	1	1	1	1	1	1	1	1	1	1	1	0
GCN5-related N-acetyltransferase	1	1	1	1	1	1	1	1	1	1	1	1	1	1	1	0
Glutathione S-transferase N-terminal domain protein EC 2.5.1.18	1	1	1	1	1	1	1	1	1	1	1	1	1	1	1	0
Maleylacetoacetate isomerase EC 5.2.1.2 @ Glutathione S-transferase, zeta EC 2.5.1.18	1	1	1	1	1	1	1	1	0	1	1	1	1	1	1	1
Nicotinamide-nucleotide amidase EC 3.5.1.42	1	1	1	1	1	1	1	1	1	1	1	1	1	1	1	0
Periplasmic aromatic aldehyde oxidoreductase, iron-sulfur subunit YagT	1	1	1	1	1	1	1	1	1	1	1	1	1	1	1	0
Phage tape measure protein Mup42	1	1	1	1	1	1	1	1	1	1	1	1	1	1	1	0
Transcriptional regulator PA4174, LysR family	1	1	1	1	1	1	1	1	1	1	1	1	1	1	1	0
Transketolase, C-terminal section EC 2.2.1.1	1	1	1	1	1	1	1	1	1	1	1	1	1	1	1	0
Transketolase, N-terminal section EC 2.2.1.1	1	1	1	1	1	1	1	1	1	1	1	1	1	1	1	0
2,4-diketo-3-deoxy-L-fuconate hydrolase	1	1	1	1	1	1	1	1	1	1	1	1	1	1	1	0
ABC transporter, ATP-binding protein cluster 8, B12/iron complex	1	1	1	1	1	1	1	1	1	1	1	1	1	1	1	0
ABC transporter, permease protein cluster 8, B12/iron complex	1	1	1	1	1	1	1	1	1	1	1	1	1	1	1	0
ABC transporter, substrate-binding protein cluster 8, B12/iron complex	1	1	1	1	1	1	1	1	1	1	1	1	1	1	1	0
alpha-1,6-rhamnosyltransferase	1	1	1	1	1	1	1	1	1	1	1	1	1	1	1	0
Beta-lactamase class C and other penicillin binding proteins	1	1	1	1	1	1	1	1	1	1	1	1	1	1	1	0
Chloroperoxidase	1	1	1	1	1	1	1	1	1	1	1	1	1	1	1	0
Cryptic haloacid dehalogenase 1 EC 3.8.1.2	1	1	1	1	1	1	1	1	1	1	1	1	1	1	1	0
D-isomer specific 2-hydroxyacid dehydrogenase family protein	1	1	1	1	1	1	1	1	1	1	1	1	1	1	1	0
Fic domain protein, YP3572 type	1	1	1	1	1	1	1	1	1	1	1	1	1	1	1	0
FIG00956371: hypothetical protein	1	1	1	1	1	1	1	1	1	1	1	1	1	1	1	0
FIG00957783: hypothetical protein	1	1	1	1	1	1	1	1	1	1	1	1	1	1	1	0
FIG00960671: hypothetical protein	1	1	1	1	1	1	1	1	1	1	1	1	1	1	1	0
FIG00961210: hypothetical protein	1	1	1	1	1	1	1	1	1	1	1	1	1	1	1	0
FIG00962631: hypothetical protein	1	1	1	1	1	1	1	1	1	1	1	1	1	1	1	0
FIG00964338: hypothetical protein	1	1	1	1	1	1	1	1	1	1	1	1	1	1	1	0
FIG160596: Signaling protein with membrane-bound sensor domain and GGDEF domain	1	1	1	1	1	1	1	1	1	1	1	1	1	1	1	0
gluconolactonase family protein	1	1	1	1	1	1	1	1	1	1	1	1	1	1	1	0
hypothetical protein AF1210	1	1	1	1	1	1	1	1	1	1	1	1	1	1	1	0
Lysine exporter protein LysE/YggA	1	1	1	1	1	1	1	1	1	1	1	1	1	1	1	0
Nitrilotriacetate monooxygenase component A EC 1.14.13.-	1	1	1	1	1	1	1	1	1	1	1	1	1	1	1	0
Phosphopantetheinyl transferase	1	1	1	1	1	1	1	1	1	1	1	1	1	1	1	0
Prevent host death protein, Phd antitoxin	1	1	1	1	1	1	1	1	1	1	1	1	1	1	1	0
Probable secreted protein	1	1	1	1	1	1	1	1	1	1	1	1	1	1	1	0
protein of unknown function DUF201	1	1	1	1	1	1	1	1	1	1	1	1	1	1	1	0
Putative aminotransferase	1	1	1	1	1	1	1	1	1	1	1	1	1	1	1	0
Putative secreted amidase SCO6344	1	1	1	1	1	1	1	1	1	1	1	1	1	1	1	0
response regulator receiver protein	1	1	1	1	1	1	1	1	1	1	1	1	1	1	1	0
Ribosomal protein S8	1	1	1	1	1	1	1	1	1	1	1	1	1	1	1	0
Trimethylamine-N-oxide reductase Cytochrome c EC 1.7.2.3	1	1	1	1	1	1	1	1	1	1	1	1	1	1	1	0
Uncharacterized protein Pfl_4311	1	1	1	1	1	1	1	1	1	1	1	1	1	1	1	0
Acyl carrier protein phosphodiesterase EC 3.1.4.14	1	1	1	1	1	1	1	1	1	1	1	1	1	0	0	1
Anaerobic nitric oxide reductase transcription regulator NorR	1	1	1	1	1	1	1	1	1	1	1	1	1	0	0	1
Error-prone, lesion bypass DNA polymerase V UmuC	1	1	1	1	1	1	1	1	0	0	1	1	1	1	1	1
Flavohemoglobin / Nitric oxide dioxygenase EC 1.14.12.17	1	1	1	1	1	1	1	1	1	1	1	1	1	0	0	1
Integrase	1	1	1	1	1	1	1	1	1	1	1	1	1	0	0	1
Lipoprotein-related protein	1	1	1	1	1	1	1	1	1	1	1	1	1	0	0	1
Mn2+/Fe2+ transporter, NRAMP family	1	1	1	1	1	1	1	1	1	1	1	1	1	0	0	1
T6SS PAAR-repeat protein / RhaS protein	1	1	1	1	1	1	1	1	1	1	1	1	1	0	0	1
T6SS secretion lipoprotein TssJ VasD	1	1	1	1	1	1	1	1	1	1	1	1	1	0	0	1
T6SS sigma-54-dependent regulator VasH	1	1	1	1	1	1	1	1	1	1	1	1	1	0	0	1
Uncharacterized LysM domain protein YgaU	1	1	1	1	1	1	1	1	1	1	1	1	1	0	0	1
Copper chaperone	1	1	1	1	1	1	1	1	0	0	1	1	1	1	1	1
Coupling protein VirD4, ATPase required for T-DNA transfer	1	1	1	1	1	1	1	1	0	0	1	1	1	1	1	1
Dam modification methylase	1	1	1	1	1	1	1	1	1	1	1	1	1	0	0	1
DNA/RNA helicase in PFGI-1-like cluster	1	1	1	1	1	1	1	1	0	0	1	1	1	1	1	1
FIG00955955: hypothetical protein	1	1	1	1	1	1	1	1	1	1	1	1	1	0	0	1
FIG00957682: hypothetical protein	1	1	1	1	1	1	1	1	1	1	1	1	1	0	0	1
FIG00958235: hypothetical protein	1	1	1	1	1	1	1	1	1	1	1	1	1	0	0	1
FIG00958268: hypothetical protein	1	1	1	1	1	1	1	1	1	1	1	1	1	0	0	1
FIG00960376: hypothetical protein	1	1	1	1	1	1	1	1	1	1	1	1	1	0	0	1
FIG00961484: hypothetical protein	1	1	1	1	1	1	1	1	1	1	1	1	1	0	0	1
FIG00962376: hypothetical protein	1	1	1	1	1	1	0	0	1	1	1	1	1	1	1	1
FIG00962753: hypothetical protein	1	1	1	1	1	1	1	1	1	1	1	1	1	0	0	1
Glutamine ABC transporter, permease protein GlnP	1	1	1	1	1	1	1	1	1	1	1	1	1	0	0	1
Glutamine ABC transporter, substrate-binding protein GlnH	1	1	1	1	1	1	1	1	1	1	1	1	1	0	0	1
Glyceraldehyde-3-phosphate ketol-isomerase EC 5.3.1.1	1	1	1	1	1	1	1	1	1	1	1	1	1	0	0	1
ISPpu14, transposase Orf2	1	1	1	1	1	1	1	1	1	1	1	1	1	0	0	1
Lactoylglutathione lyase	1	1	1	1	1	1	1	1	1	1	1	1	1	0	0	1
Nitronate monooxygenase EC 1.13.12.16	1	1	1	1	1	1	1	1	1	1	1	1	1	0	0	1
Outer membrane protein V	1	1	1	1	1	1	0	0	1	1	1	1	1	1	1	1
Probable tautomerase YolI/YrdN	1	1	1	1	1	1	1	1	1	1	1	1	1	0	0	1
putative cytoplasmic protein	1	1	1	1	1	1	1	1	1	1	1	1	1	0	0	1
putative exported protein	1	1	1	1	1	1	1	1	1	1	1	1	1	0	0	1
tail fiber assembly domain protein	1	1	1	1	1	1	0	0	1	1	1	1	1	1	1	1
topoisomerase domain protein	1	1	1	1	1	1	1	1	1	1	0	1	0	1	1	1
Uncharacterized protein similar to VCA0109	1	1	1	1	1	1	1	1	1	1	1	1	1	0	0	1
Unknown, probable insecticidal toxin	1	1	1	1	1	1	1	1	1	1	1	1	1	0	0	1
ABC transporter, ATP-binding protein	1	1	1	1	1	1	1	1	1	1	1	1	1	0	0	0
Electron transport complex protein RnfB	1	1	1	1	1	1	1	1	1	1	0	0	0	1	1	1
FIG00955530: hypothetical protein	1	1	1	1	1	1	1	1	1	1	1	1	1	0	0	0
HigA protein antitoxin to HigB	1	1	1	1	1	1	1	1	1	1	1	1	1	0	0	0
Hydroxypyruvate isomerase EC 5.3.1.22	1	1	1	1	1	1	1	1	0	0	1	1	1	1	1	0
Periplasmic aromatic aldehyde oxidoreductase, FAD binding subunit YagS	1	1	1	1	1	1	1	1	0	0	1	1	1	1	1	0
Periplasmic aromatic aldehyde oxidoreductase, molybdenum binding subunit YagR	1	1	1	1	1	1	1	1	0	0	1	1	1	1	1	0
Putative large exoprotein involved in heme utilization or adhesion of ShlA/HecA/FhaA family	1	1	1	1	1	1	1	1	0	0	1	1	1	1	1	0
Putative oxidoreductase	1	1	1	1	1	1	1	1	1	1	0	0	0	1	1	1
RelB/StbD replicon stabilization protein antitoxin to RelE/StbE	1	1	1	1	1	1	1	1	1	1	0	0	0	1	1	1
Channel-forming transporter/cytolysins activator of TpsB family	1	1	1	1	1	1	1	1	0	0	1	1	1	1	1	0
FIG003033: Helicase domain protein	1	1	1	1	1	1	1	1	1	1	1	1	1	0	0	0
FIG00956747: hypothetical protein	1	1	1	1	1	1	0	0	1	1	1	1	1	1	1	0
FIG00957444: hypothetical protein	1	1	1	1	1	1	0	0	1	1	1	1	1	1	1	0
FIG00960652: hypothetical protein	1	1	1	1	1	1	1	1	1	1	0	0	0	1	1	1
FIG00960688: hypothetical protein	1	1	1	1	1	1	1	1	1	1	1	1	1	0	0	0
FIG045511: hypothetical antitoxin to FIG022160: hypothetical toxin	1	1	1	1	1	1	1	1	1	1	0	0	0	1	1	1
HIPA PROTEIN	1	1	1	1	1	1	1	1	1	1	0	0	0	1	1	1
PpkA	1	1	1	1	1	1	1	1	1	1	1	1	1	0	0	0
Probable phospholipase protein	1	1	1	1	1	1	1	1	1	1	0	0	0	1	1	1
Protein-disulfide isomerase	1	1	1	1	1	1	1	1	1	1	0	0	0	1	1	1
Putative transposase InsK for insertion sequence element IS150	1	1	1	1	1	1	1	1	1	1	0	0	0	1	1	1
Putative virulence factor	1	1	1	1	1	1	1	1	1	1	1	1	1	0	0	0
SrfB	1	1	1	1	1	1	1	1	1	1	1	1	1	0	0	0
Type IV secretory pathway, VirB4 components	1	1	1	1	1	1	1	1	1	1	0	0	0	1	1	1
5S rRNA # 5S ribosomal RNA - 3 prime truncation	1	1	1	1	1	1	1	1	0	0	1	1	1	0	0	1
Fatty acid desaturase	1	1	1	1	1	1	0	0	1	1	1	1	1	0	0	1
FIG00956200: hypothetical protein	1	0	1	1	0	0	1	1	0	1	1	1	1	1	1	1
Uncharacterized GST-like protein yncG	1	1	1	1	1	1	0	0	0	0	1	1	1	1	1	1
Chromosome partitioning ATPase in PFGI-1-like cluster, ParA-like	1	1	1	1	1	1	1	1	1	0	0	0	0	1	1	1
Efflux protein, LysE family	1	1	1	1	1	1	1	1	1	1	0	0	0	1	1	0
FIG00953648: hypothetical protein	1	1	1	1	1	1	1	1	1	1	0	0	0	1	1	0
FIG00957157: hypothetical protein	1	1	1	1	1	1	1	0	1	1	0	0	0	1	1	1
FIG00963293: hypothetical protein	1	1	1	1	1	1	0	0	1	1	1	1	1	0	0	1
FIG00966885: hypothetical protein	1	1	1	1	1	1	1	1	1	1	0	0	0	1	1	0
Phage repressor	1	1	1	1	1	1	0	0	0	0	1	1	1	1	1	1
Protein translocase membrane subunit SecG	1	1	1	1	1	1	1	1	1	0	0	0	0	1	1	1
Putative threonine efflux protein	1	1	1	1	1	1	1	1	1	1	0	0	0	1	1	0
regulatory protein, LuxR	1	1	1	1	1	1	1	1	1	1	0	0	0	1	1	0
Type I restriction-modification system, DNA-methyltransferase subunit M EC 2.1.1.72	1	1	1	1	1	1	1	1	0	0	1	0	0	1	1	1
Mannosyltransferase	1	1	1	1	1	1	1	1	1	1	0	0	0	0	0	1
Orf21; putative lipoprotein	1	1	1	1	1	1	1	1	1	1	0	0	0	0	0	1
Siderophore biosynthesis non-ribosomal peptide synthetase modules	1	1	1	1	1	1	1	1	1	1	0	0	0	0	0	1
Transposase InsN for insertion sequence element IS911	1	1	1	1	1	1	1	1	1	1	0	0	0	0	0	1
Type I secretion system ATPase	1	1	1	1	1	1	1	1	1	1	0	0	0	0	0	1
Aconitase B	1	1	1	1	1	1	1	1	0	0	0	0	0	1	1	1
Candidate type III effector Hop protein	1	1	1	1	1	1	1	1	0	0	0	0	0	1	1	1
Colicin immunity protein	1	1	1	1	1	1	0	0	1	1	0	0	0	1	1	1
Conjugative transfer ATPase PilU in PFGI-1-like cluster	1	1	1	1	1	1	1	1	0	0	0	0	0	1	1	1
Conjugative transfer protein PilP in PFGI-1-like cluster	1	1	1	1	1	1	1	1	0	0	0	0	0	1	1	1
DNA topoisomerase III EC 5.99.1.2 in PFGI-1-like cluster	1	1	1	1	1	1	1	1	0	0	0	0	0	1	1	1
EriC-type fluoride/proton exchange protein	1	1	1	1	1	1	1	1	1	1	0	0	0	0	0	1
FIG004780: hypothetical protein in PFGI-1-like cluster	1	1	1	1	1	1	1	1	0	0	0	0	0	1	1	1
FIG00956220: hypothetical protein	1	1	1	1	1	1	1	1	1	1	0	0	0	0	0	1
FIG00958347: hypothetical protein	1	1	1	1	1	1	1	1	0	0	0	0	0	1	1	1
FIG00960315: hypothetical protein	1	1	1	1	1	1	1	1	0	0	0	0	0	1	1	1
FIG00960528: hypothetical protein	1	1	1	1	1	1	1	1	0	0	0	0	0	1	1	1
FIG00964959: hypothetical protein	1	1	1	1	1	1	1	1	1	1	0	0	0	0	0	1
FIG00965215: hypothetical protein	1	1	1	1	1	1	1	1	1	1	0	0	0	0	0	1
FIG01210404: hypothetical protein	1	1	1	1	1	1	1	1	0	0	0	0	0	1	1	1
FIG023873: Plasmid related protein	1	1	1	1	1	1	1	1	0	0	0	0	0	1	1	1
FIG026997: Hypothetical protein	1	1	1	1	1	1	1	1	0	0	0	0	0	1	1	1
FIG034376: Hypothetical protein	1	1	1	1	1	1	1	1	0	0	0	0	0	1	1	1
FIG034647: hypothetical protein in PFGI-1-like cluster	1	1	1	1	1	1	1	1	0	0	0	0	0	1	1	1
FIG051360: Periplasmic protein TonB, links inner and outer membranes	1	1	1	1	1	1	1	1	0	0	0	0	0	1	1	1
FIG141694: hypothetical protein in PFGI-1-like cluster	1	1	1	1	1	1	1	1	0	0	0	0	0	1	1	1
FIG141751: hypothetical protein in PFGI-1-like cluster	1	1	1	1	1	1	1	1	0	0	0	0	0	1	1	1
Glycosyltransferase WbpZ	1	1	1	1	1	1	1	1	1	1	0	0	0	0	0	1
Integrase regulator R	1	1	1	1	1	1	1	1	0	0	0	0	0	1	1	1
Membrane protein insertion efficiency factor YidD	1	1	1	1	1	1	1	1	1	1	1	0	0	0	0	0
Pathogenesis-related protein	1	1	1	1	1	1	1	1	0	0	1	1	1	0	0	0
PilL	1	1	1	1	1	1	1	1	0	0	0	0	0	1	1	1
probable exported protein STY4558	1	1	1	1	1	1	1	1	0	0	0	0	0	1	1	1
Protein with ParB-like nuclease domain in PFGI-1-like cluster	1	1	1	1	1	1	1	1	0	0	0	0	0	1	1	1
PUTATIVE VGR-RELATED PROTEIN	1	1	1	1	1	1	1	1	1	1	0	0	0	0	0	1
Soluble lytic murein transglycosylase and related regulatory proteins some contain LysM/invasin domains	1	1	1	1	1	1	1	1	0	0	0	0	0	1	1	1
Surface antigen	1	1	1	1	1	1	1	1	1	1	0	0	0	0	0	1
Transcriptional regulator YeiE, LysR family	1	1	1	1	1	1	1	1	1	1	0	0	0	0	0	1
Transposase InsD for insertion element IS2	1	1	1	1	1	1	0	0	1	1	1	1	1	0	0	0
Type I restriction-modification system, restriction subunit R EC 3.1.21.3	1	1	1	1	1	1	1	1	0	0	0	0	0	1	1	1
Type I restriction-modification system, specificity subunit S	1	1	1	1	1	1	1	1	0	0	0	0	0	1	1	1
ADP-ribosylglycohydrolase family protein	1	1	1	1	1	1	1	1	1	1	0	0	0	0	0	0
Phage endolysin	0	0	0	0	0	0	1	1	1	1	1	1	1	1	1	1
Phage minor tail protein	0	0	0	0	0	0	1	1	1	1	1	1	1	1	1	1
Phage tail tip, assembly protein I	0	0	0	0	0	0	1	1	1	1	1	1	1	1	1	1
Phage terminase, small subunit	0	0	0	0	0	0	1	1	1	1	1	1	1	1	1	1
Thiol-disulfide isomerase and thioredoxins	1	1	1	1	1	1	1	1	0	0	0	0	0	1	1	0
transcription antiterminator	1	1	1	1	1	1	0	0	0	0	1	1	1	0	0	1
Transposase InsO for insertion sequence element IS911	1	1	1	1	1	1	1	1	1	1	0	0	0	0	0	0
5'-methylthioadenosine phosphorylase EC 2.4.2.28	1	1	1	1	1	1	1	1	1	1	0	0	0	0	0	0
Aminotransferase	1	1	1	1	1	1	1	1	1	1	0	0	0	0	0	0
Aspartate aminotransferase	1	1	1	1	1	1	1	1	1	1	0	0	0	0	0	0
ATPase required for both assembly of type IV secretion complex and secretion of T-DNA complex, VirB4	1	1	1	1	1	1	0	0	0	0	1	1	1	0	0	1
ATPase required for both assembly of type IV secretion complex and secretion of T-DNA complex, VirB11	1	1	1	1	1	1	0	0	0	0	1	1	1	0	0	1
Beta-phosphoglucomutase EC 5.4.2.6	1	1	1	1	1	1	1	1	1	1	0	0	0	0	0	0
CHASE domain/PAS domain protein	0	0	0	0	0	0	1	1	1	1	1	1	1	1	1	1
Conserved domain protein	0	0	0	0	0	0	1	1	1	1	1	1	1	1	1	1
DNA topoisomerase III, TraE-type EC 5.99.1.2	1	1	1	1	1	1	0	0	0	0	1	1	1	0	0	1
DNA-binding protein	1	1	1	1	1	1	1	1	0	0	0	0	0	1	1	0
DNA-binding protein, putative	1	1	1	1	1	1	0	0	0	0	1	1	1	0	0	1
FIG00956689: hypothetical protein	1	1	1	1	1	1	0	0	1	1	0	0	0	1	1	0
FIG00957419: hypothetical protein	1	1	1	1	1	1	1	1	1	1	0	0	0	0	0	0
FIG00958579: hypothetical protein	1	1	1	1	1	1	1	1	0	0	0	0	0	1	1	0
FIG00960104: hypothetical protein	0	1	0	0	0	0	1	1	1	1	1	1	1	1	1	0
FIG00960608: hypothetical protein	1	1	1	1	0	0	1	1	0	1	1	1	1	0	0	0
FIG00961816: hypothetical protein	0	0	0	0	0	0	1	1	1	1	1	1	1	1	1	1
FIG00962529: hypothetical protein	0	0	0	0	0	0	1	1	1	1	1	1	1	1	1	1
FIG022160: hypothetical toxin	1	1	1	1	1	1	1	1	1	1	0	0	0	0	0	0
GDP-mannose pyrophosphatase NudK	1	1	1	1	1	1	1	1	1	1	0	0	0	0	0	0
Head-tail adaptor	0	0	0	0	0	0	1	1	1	1	1	1	1	1	1	1
IncN plasmid KikA protein	1	1	1	1	1	1	0	0	0	0	1	1	1	0	0	1
Inner membrane protein forms channel for type IV secretion of T-DNA complex, VirB8	1	1	1	1	1	1	0	0	0	0	1	1	1	0	0	1
Inner membrane protein of type IV secretion of T-DNA complex, TonB-like, VirB10	1	1	1	1	1	1	0	0	0	0	1	1	1	0	0	1
Inner membrane protein of type IV secretion of T-DNA complex, VirB6	1	1	1	1	1	1	0	0	0	0	1	1	1	0	0	1
ISPsy9, transposase OrfA	1	1	1	1	1	1	1	1	0	0	0	0	0	1	1	0
Lipoprotein of type IV secretion complex that spans outer membrane and periplasm, VirB7	1	1	1	1	1	1	0	0	0	0	1	1	1	0	0	1
LSU rRNA # 23S rRNA, large subunit ribosomal RNA - 5 prime truncation	0	0	0	1	0	0	1	1	1	1	1	1	1	1	1	0
Major pilus subunit of type IV secretion complex, VirB2	1	1	1	1	1	1	0	0	0	0	1	1	1	0	0	1
Minor pilin of type IV secretion complex, VirB5	1	1	1	1	1	1	0	0	0	0	1	1	1	0	0	1
Orf12	1	1	1	1	1	1	0	0	0	0	1	1	1	0	0	1
Outer membrane and periplasm component of type IV secretion of T-DNA complex, has secretin-like domain, VirB9	1	1	1	1	1	1	0	0	0	0	1	1	1	0	0	1
Peptidoglycan hydrolase VirB1, involved in T-DNA transfer	1	1	1	1	1	1	0	0	0	0	1	1	1	0	0	1
Phage integrase:Phage integrase, N-terminal SAM-like	1	1	1	1	1	1	1	1	0	0	0	0	0	1	1	0
Phage tail fiber protein	0	0	0	0	0	0	1	1	1	1	1	1	1	1	1	1
Phosphoglycolate phosphatase	1	1	1	1	1	1	1	1	1	1	0	0	0	0	0	0
Primosomal protein I	0	0	0	0	0	0	1	1	1	1	1	1	1	1	1	1
Probable carboxyvinyl-carboxyphosphonate phosphorylmutase EC 2.7.8.23	0	0	0	0	0	0	1	1	1	1	1	1	1	1	1	1
Putative dehydrogenase	1	1	1	1	1	1	1	1	1	1	0	0	0	0	0	0
Pyridoxine 4-dehydrogenase PhxI EC 1.1.1.65	0	0	0	0	0	0	1	1	1	1	1	1	1	1	1	1
Pyruvate/2-oxoglutarate dehydrogenase complex, dihydrolipoamide dehydrogenase E3 component, and related enzymes	1	1	1	1	1	1	0	0	0	0	1	1	1	0	0	1
Relaxase	1	1	1	1	1	1	0	0	0	0	1	1	1	0	0	1
resolvase, putative	1	1	1	1	1	1	0	0	1	1	0	0	0	1	1	0
tail protein	0	0	0	0	0	0	1	1	1	1	1	1	1	1	1	1
ABC transporter, ATP-binding protein cluster 3, basic aa/glutamine/opines	0	0	0	0	0	0	1	1	1	1	1	1	1	1	1	0
Glycosyl transferase, family 2	1	1	1	1	1	1	0	0	1	1	0	0	0	0	0	1
NTP pyrophosphohydrolases including oxidative damage repair enzymes	1	1	1	1	1	1	1	1	0	0	0	0	0	0	0	1
Phage terminase, large subunit	0	0	0	0	0	0	1	1	1	1	1	1	1	1	1	0
Alginate biosynthesis protein AlgJ	1	1	1	1	1	1	0	0	1	1	0	0	0	0	0	1
colicin/pyosin nuclease family protein	1	1	1	1	1	1	0	0	1	1	0	0	0	0	0	1
Conjugative transfer protein PilM in PFGI-1-like cluster	1	1	1	1	1	1	0	0	0	0	0	0	0	1	1	1
DTDP-glucose 4,6-dehydratase	1	1	1	1	1	1	0	0	1	1	0	0	0	0	0	1
FIG00953540: hypothetical protein	1	1	1	1	1	1	0	0	0	0	1	1	1	0	0	0
FIG00954979: hypothetical protein	0	0	0	0	0	0	1	1	0	1	1	1	1	1	1	1
FIG00959991: hypothetical protein	1	1	1	0	0	1	0	0	1	1	1	0	0	1	1	0
FIG00961472: hypothetical protein	0	0	0	0	0	0	1	1	1	1	1	1	1	1	1	0
FIG00961864: hypothetical protein	1	1	1	1	1	1	0	0	0	0	1	1	1	0	0	0
hypothetical protein; Some similarities with hemagglutinin/hemolysin-related protein. Putative transmembrane protein	1	1	1	1	1	1	0	0	0	0	1	1	1	0	0	0
Inner membrane protein forms channel for type IV secretion of T-DNA complex, VirB3	1	1	1	1	1	1	0	0	0	0	1	1	1	0	0	0
Phage tail fiber protein GpH	1	1	1	1	1	1	0	0	1	1	0	0	0	0	0	1
Phage tail formation protein GpI	1	1	1	1	1	1	0	0	1	1	0	0	0	0	0	1
Protein export cytoplasm protein SecA ATPase RNA helicase TC 3.A.5.1.1	1	1	1	1	1	1	0	0	0	0	1	1	1	0	0	0
Single-stranded DNA-binding protein in PFGI-1-like cluster	1	1	1	1	1	1	0	0	0	0	0	0	0	1	1	1
Stability protein	1	1	1	1	1	1	0	0	0	0	1	1	1	0	0	0
transcriptional regulator, LuxR family	1	1	1	1	1	1	0	0	0	0	1	1	1	0	0	0
Uncharacterized protein ImpD	1	1	1	1	1	1	0	0	0	0	0	0	0	1	1	1
conserved hypothetical protein	0	0	0	0	0	0	1	1	1	1	1	1	1	0	0	1
Cystathionine beta-synthase EC 4.2.1.22	1	1	1	1	1	1	1	1	0	0	0	0	0	0	0	0
FIG00954991: hypothetical protein	0	0	0	0	0	0	1	1	0	0	1	1	1	1	1	1
Mannose-6-phosphate isomerase	1	1	1	1	1	1	1	1	0	0	0	0	0	0	0	0
NADP-specific glutamate dehydrogenase EC 1.4.1.4	0	0	0	0	0	0	1	1	0	0	1	1	1	1	1	1
Phage portal protein	0	0	0	0	0	0	1	1	1	1	1	1	1	0	0	1
SSU rRNA # 16S rRNA, small subunit ribosomal RNA - 3 prime truncation	0	0	0	0	0	0	1	1	0	0	1	1	1	1	1	1
Alkylhydroperoxidase AhpD domain protein	0	0	0	0	0	0	1	1	0	0	1	1	1	1	1	1
Aromatic-amino-acid aminotransferase EC 2.6.1.57	0	0	0	0	0	0	0	0	1	1	1	1	1	1	1	1
Biosynthetic Aromatic amino acid aminotransferase alpha EC 2.6.1.57	1	1	1	1	1	1	1	1	0	0	0	0	0	0	0	0
Conjugative transfer protein TrbL	0	0	0	0	0	0	1	1	1	1	1	1	1	0	0	1
FIG00958148: hypothetical protein	1	1	1	1	1	1	1	1	0	0	0	0	0	0	0	0
FIG00958465: hypothetical protein	1	1	1	1	1	1	1	1	0	0	0	0	0	0	0	0
FIG00960774: hypothetical protein	0	0	0	0	0	0	1	1	1	1	1	1	1	0	0	1
FIG00963917: hypothetical protein	0	0	0	0	0	0	0	0	1	1	1	1	1	1	1	1
FIG00966085: hypothetical protein	0	0	0	0	0	0	1	1	0	0	1	1	1	1	1	1
FIG00977219: hypothetical protein	1	0	0	1	0	1	1	1	0	0	0	0	1	1	1	0
Homolog of plant auxin-responsive GH3-like protein	1	1	1	1	1	1	0	0	1	1	0	0	0	0	0	0
major tail protein, putative	0	0	0	0	0	0	1	1	0	0	1	1	1	1	1	1
NAD/FAD-utilizing enzyme apparently involved in cell division	0	0	0	0	0	0	1	1	1	1	1	1	1	0	0	1
Phage head, head-tail preconnector protease C	0	0	0	0	0	0	1	1	1	1	1	1	1	0	0	1
Phage major capsid protein	0	0	0	0	0	0	1	1	1	1	1	1	1	0	0	1
Phenylpropionate dioxygenase and related ring-hydroxylating dioxygenases, large terminal subunit	1	1	1	1	1	1	0	0	1	1	0	0	0	0	0	0
Predicted acetyltransferases and hydrolases with the alpha/beta hydrolase fold	1	1	1	1	1	1	0	0	1	1	0	0	0	0	0	0
Putative sodium-dependent transporter	1	1	1	1	1	1	1	1	0	0	0	0	0	0	0	0
SSU rRNA # 16S rRNA, small subunit ribosomal RNA - 5 prime truncation	0	0	0	0	0	0	1	1	0	0	1	1	1	1	1	1
SSU rRNA ## 16S rRNA, small subunit ribosomal RNA	1	1	1	1	1	1	0	0	1	1	0	0	0	0	0	0
transcriptional regulator, PbsX family	0	0	0	0	0	0	0	0	1	1	1	1	1	1	1	1
tRNA-Pseudo-TTT	1	1	1	1	1	1	1	1	0	0	0	0	0	0	0	0
type III effector HopAF1	1	1	1	1	1	1	0	0	0	0	0	0	0	1	1	0
Various polyols ABC transporter, permease component 2	0	0	0	1	0	0	0	0	1	1	1	1	1	1	1	0
Dehydrogenases with different specificities related to short-chain alcohol dehydrogenases	0	0	0	0	0	0	0	0	1	1	1	1	1	1	1	0
Gfa-like protein	0	0	0	0	0	0	1	1	1	1	1	1	1	0	0	0
Phage holin/antiholin component S	1	1	1	1	1	1	0	0	0	0	0	0	0	0	0	1
Type IV pilin PilA	0	0	0	0	0	0	1	1	0	0	1	1	1	1	1	0
aminoglycoside phosphotransferase	0	0	0	0	0	0	0	0	1	1	1	1	1	1	1	0
Baseplate assembly protein J	1	1	1	1	1	1	0	0	0	0	0	0	0	0	0	1
Conjugative transfer protein TrbJ	0	0	0	0	0	0	1	1	1	1	0	0	0	1	1	1
FIG00957068: hypothetical protein	1	1	1	1	1	1	0	0	0	0	0	0	0	0	0	1
FIG00958026: hypothetical protein	1	1	1	1	1	1	0	0	0	0	0	0	0	0	0	1
FIG00960025: hypothetical protein	1	1	1	1	1	1	0	0	0	0	0	0	0	0	0	1
FIG00961388: hypothetical protein	0	0	0	0	0	0	0	0	1	1	1	1	1	1	1	0
Phage baseplate assembly protein GpW	1	1	1	1	1	1	0	0	0	0	0	0	0	0	0	1
Phage head, major capsid protein E	1	1	1	1	1	1	0	0	0	0	0	0	0	0	0	1
Phage head, portal protein B	1	1	1	1	1	1	0	0	0	0	0	0	0	0	0	1
Phage head, terminase DNA packaging protein A	1	1	1	1	1	1	0	0	0	0	0	0	0	0	0	1
Phage tail length tape-measure protein T	1	1	1	1	1	1	0	0	0	0	0	0	0	0	0	1
putative integrase	1	1	1	1	1	1	0	0	0	0	0	0	0	0	0	1
pyocin R2_PP, baseplate assembly protein V	1	1	1	1	1	1	0	0	0	0	0	0	0	0	0	1
pyocin R2_PP, minor tail protein Z	1	1	1	1	1	1	0	0	0	0	0	0	0	0	0	1
pyocin R2_PP, tail formation protein D	1	1	1	1	1	1	0	0	0	0	0	0	0	0	0	1
pyocin R2_PP, tail protein X	1	1	1	1	1	1	0	0	0	0	0	0	0	0	0	1
pyocin R2_PP, tail sheath protein	1	1	1	1	1	1	0	0	0	0	0	0	0	0	0	1
pyocin R2_PP, tail tube protein	1	1	1	1	1	1	0	0	0	0	0	0	0	0	0	1
RepA	1	1	1	1	1	1	0	0	0	0	0	0	0	0	0	1
Resolvase	0	0	0	0	0	0	1	1	1	1	1	0	0	1	1	0
RhaS protein	1	1	1	1	1	1	0	0	0	0	0	0	0	0	0	1
type III effector HopPsyAPto	0	0	0	0	0	0	1	1	1	1	0	0	0	1	1	1
type III effector HopPtoH	1	1	1	1	1	1	0	0	0	0	0	0	0	0	0	1
Aspartate aminotransferase EC 2.6.1.1	0	0	0	0	0	0	0	0	1	1	1	1	1	0	0	1
Carnitine operon transcriptional regulator @ Transcriptional regulator containing an amidase domain and an AraC-type DNA-binding HTH domain	0	0	0	0	0	0	0	0	0	0	1	1	1	1	1	1
CopG protein	1	1	1	1	1	1	0	0	0	0	0	0	0	0	0	0
FIG00961475: hypothetical protein	0	0	0	0	0	0	1	1	0	0	1	1	1	0	0	1
Phage recombination protein NinG	0	0	0	0	0	0	1	1	0	0	1	1	1	0	0	1
Phage terminase	0	0	0	0	0	0	1	1	0	0	1	1	1	0	0	1
probable bacteriophage protein STY1048	0	0	0	0	0	0	1	1	0	0	1	1	1	0	0	1
Putative hydrolase	1	1	1	1	1	1	0	0	0	0	0	0	0	0	0	0
Alkaline phosphatase EC 3.1.3.1	1	1	1	1	1	1	0	0	0	0	0	0	0	0	0	0
Anthranilate synthase, amidotransferase component EC 4.1.3.27	1	1	1	1	1	1	0	0	0	0	0	0	0	0	0	0
Anticodon nuclease	1	1	1	1	1	1	0	0	0	0	0	0	0	0	0	0
Copper resistance protein B	1	1	1	1	1	1	0	0	0	0	0	0	0	0	0	0
Copper resistance protein CopC	1	1	1	1	1	1	0	0	0	0	0	0	0	0	0	0
Copper resistance protein D	1	1	1	1	1	1	0	0	0	0	0	0	0	0	0	0
DedA family inner membrane protein YohD	0	0	0	0	0	0	0	0	0	0	1	1	1	1	1	1
diguanylate cyclase GGDEF domain with PAS/PAC sensor	1	1	1	1	1	1	0	0	0	0	0	0	0	0	0	0
DNA and RNA helicase	1	1	1	1	1	1	0	0	0	0	0	0	0	0	0	0
DNA primase, phage associated	1	1	1	1	1	1	0	0	0	0	0	0	0	0	0	0
DNA-binding protein Roi-related protein	1	1	1	1	1	1	0	0	0	0	0	0	0	0	0	0
exchangeable effector locus protein	1	1	1	1	1	1	0	0	0	0	0	0	0	0	0	0
FIG00953839: hypothetical protein	1	1	1	1	1	1	0	0	0	0	0	0	0	0	0	0
FIG00954555: hypothetical protein	1	1	1	1	1	1	0	0	0	0	0	0	0	0	0	0
FIG00954754: hypothetical protein	1	1	1	1	1	1	0	0	0	0	0	0	0	0	0	0
FIG00956602: hypothetical protein	1	1	1	1	1	1	0	0	0	0	0	0	0	0	0	0
FIG00956715: hypothetical protein	1	1	1	1	1	1	0	0	0	0	0	0	0	0	0	0
FIG00957252: hypothetical protein	1	1	1	1	1	1	0	0	0	0	0	0	0	0	0	0
FIG00958730: hypothetical protein	1	1	1	1	1	1	0	0	0	0	0	0	0	0	0	0
FIG00959468: hypothetical protein	0	0	0	0	0	0	1	1	0	0	1	1	1	0	0	1
FIG00960076: hypothetical protein	0	0	0	0	0	0	1	1	0	0	1	1	1	0	0	1
FIG00960393: hypothetical protein	0	0	0	0	0	0	1	1	0	0	1	1	1	0	0	1
FIG00963816: hypothetical protein	1	1	1	1	1	1	0	0	0	0	0	0	0	0	0	0
FIG00964014: hypothetical protein	1	1	1	1	1	1	0	0	0	0	0	0	0	0	0	0
FIG00965838: hypothetical protein	1	1	1	1	1	1	0	0	0	0	0	0	0	0	0	0
FIG00966242: hypothetical protein	1	1	1	1	1	1	0	0	0	0	0	0	0	0	0	0
Flp pilus assembly protein, pilin Flp	0	0	0	0	0	0	0	0	1	1	1	1	1	0	0	1
Glutamate-rich protein grpB	1	1	1	1	1	1	0	0	0	0	0	0	0	0	0	0
HNH endonuclease domain protein	0	0	0	0	0	0	1	1	0	0	1	1	1	0	0	1
hypothetical protein; Some weak similarities with unknown protein	1	1	1	1	1	1	0	0	0	0	0	0	0	0	0	0
iron-sulfur flavoprotein	1	1	1	1	1	1	0	0	0	0	0	0	0	0	0	0
LSU rRNA # 23S rRNA, large subunit ribosomal RNA - 3 prime truncation	0	0	0	1	0	0	0	0	0	0	1	1	1	1	0	1
Mll4618 protein	0	0	0	0	0	0	0	0	0	0	1	1	1	1	1	1
MutT domain protein-like	1	1	1	1	1	1	0	0	0	0	0	0	0	0	0	0
Nitrogen assimilation regulatory protein Nac	0	0	0	0	0	0	0	0	1	1	1	1	1	0	0	1
no significant database match found	1	1	1	1	1	1	0	0	0	0	0	0	0	0	0	0
O-acyltransferase, putative	1	1	1	1	1	1	0	0	0	0	0	0	0	0	0	0
Ovochymase-2 precursor Oviductin Oviductal protease	1	1	1	1	1	1	0	0	0	0	0	0	0	0	0	0
Oxidoreductase, short chain dehydrogenase/reductase family	1	1	1	1	1	1	0	0	0	0	0	0	0	0	0	0
Phage head, head-tail joining protein W	1	1	1	1	1	1	0	0	0	0	0	0	0	0	0	0
Phage protein U	1	1	1	1	1	1	0	0	0	0	0	0	0	0	0	0
Phenylacetate-coenzyme A ligase EC 6.2.1.30	1	1	1	1	1	1	0	0	0	0	0	0	0	0	0	0
Phosphoglycerol transferase I EC 2.7.8.20	1	1	1	1	1	1	0	0	0	0	0	0	0	0	0	0
Polymyxin resistance protein PmrL, sucrose-6 phosphate hydrolase	1	1	1	1	1	1	0	0	0	0	0	0	0	0	0	0
Polysaccharide export protein	1	1	1	1	1	1	0	0	0	0	0	0	0	0	0	0
Probable sensor/response regulator hybrid EC 2.7.3.-	1	1	1	1	1	1	0	0	0	0	0	0	0	0	0	0
Prophage Clp protease-like protein	1	1	1	1	1	1	0	0	0	0	0	0	0	0	0	0
Putative toxin subunit	0	0	0	0	0	0	1	1	0	0	1	1	1	0	0	1
pyocin R2_PP, conserved hypothetical protein	1	1	1	1	1	1	0	0	0	0	0	0	0	0	0	0
Regulatory protein Cro of bacteriophage BP-933W	1	1	1	1	1	1	0	0	0	0	0	0	0	0	0	0
Relaxosome component	1	1	1	1	1	1	0	0	0	0	0	0	0	0	0	0
transcriptional regulator, putative	1	1	1	1	1	1	0	0	0	0	0	0	0	0	0	0
Uncharacterized protein containing a von Willebrand factor type A vWA domain	1	1	1	1	1	1	0	0	0	0	0	0	0	0	0	0
Uncharacterized protein YbcO	0	0	0	0	0	0	0	0	1	1	1	1	1	0	0	1
beta-keto acid cleavage protein	0	0	0	0	0	0	0	0	0	0	1	1	1	1	1	0
Carnitine 3-dehydrogenase EC 1.1.1.108	0	0	0	0	0	0	0	0	0	0	1	1	1	1	1	0
Carnitine utilization associated thioesterase	0	0	0	0	0	0	0	0	0	0	1	1	1	1	1	0
DNA-cytosine methyltransferase EC 2.1.1.37	0	0	0	0	0	0	0	0	1	1	1	1	1	0	0	0
dTDP-3-amino-3,6-dideoxy-alpha-D-galactopyranose 3-N-acetyltransferase EC 2.3.1.197 / dTDP-6-deoxy-3,4-keto-hexulose isomerase EC 5.3.2.3	0	0	0	0	0	0	0	0	0	0	1	1	1	1	1	0
Fe2+-dicitrate sensor, membrane component	1	1	1	0	0	1	0	1	0	0	0	0	0	0	0	0
L-carnitine ABC transporter, substrate-binding protein CaiX	0	0	0	0	0	0	0	0	0	0	1	1	1	1	1	0
LSU rRNA ## 23S rRNA, large subunit ribosomal RNA	1	1	1	0	1	1	0	0	0	0	0	0	0	0	0	0
Outer membrane autotransporter barrel domain protein	1	1	0	1	0	0	0	1	0	0	0	1	0	0	0	0
Phage tail tip, assembly protein K	0	0	0	0	0	0	0	0	0	0	1	1	1	1	1	0
Alpha-L-Rha alpha-1,3-L-rhamnosyltransferase EC 2.4.1.-	0	0	0	0	0	0	0	0	0	0	1	1	1	1	1	0
C-5 cytosine-specific DNA methylase family protein	0	0	0	0	0	0	1	1	0	0	1	1	1	0	0	0
Carbohydrate kinase, FGGY family	0	0	0	0	0	0	0	0	0	0	1	1	1	1	1	0
Death on curing protein, Doc toxin	0	0	0	0	0	0	0	0	0	0	1	1	1	1	1	0
Diaminobutyrate--2-oxoglutarate transaminase EC 2.6.1.76	0	0	0	0	0	0	0	0	1	1	0	0	0	1	1	1
FIG00953767: hypothetical protein	0	0	0	0	0	0	1	1	0	0	0	0	0	1	1	1
FIG00955873: hypothetical protein	0	0	0	0	0	0	0	0	0	0	1	1	1	1	1	0
FIG00959221: hypothetical protein	0	0	0	0	0	0	0	0	1	1	0	0	0	1	1	1
FIG00962234: hypothetical protein	0	0	0	0	0	0	0	0	1	0	1	1	1	0	0	1
FIG00962567: hypothetical protein	0	0	0	0	0	0	1	1	0	0	0	0	0	1	1	1
FIG00964893: hypothetical protein	0	0	0	0	0	0	1	1	0	0	1	1	1	0	0	0
FIG01209997: hypothetical protein	0	0	0	0	0	0	0	0	0	0	1	1	1	1	1	0
FIG041301: Hypothetical protein	0	0	0	0	0	0	1	1	0	0	0	0	0	1	1	1
Haemin uptake system outer membrane receptor	0	0	1	0	0	0	1	0	0	0	0	0	0	1	1	1
LSU rRNA # 23S rRNA, large subunit ribosomal RNA - 5 prime truncation - 3 prime truncation	0	0	0	0	0	0	0	0	1	1	0	0	0	1	1	1
membrane protein, putative	0	0	0	1	0	0	1	1	0	0	0	0	0	1	1	0
Phage tail assembly protein	0	0	0	0	0	0	1	1	1	1	0	0	0	0	0	1
Polymyxin resistance protein ArnC, glycosyl transferase EC 2.4.-.-	0	0	0	0	0	0	0	0	0	0	1	1	1	1	1	0
probable glucosyl transferase	0	0	0	0	0	0	1	1	1	1	0	0	0	0	0	1
PROBABLE L-ORNITHINE 5-MONOOXYGENASE OXIDOREDUCTASE PROTEI EC:1.13.12.-	0	0	0	0	0	0	1	1	0	0	1	1	1	0	0	0
Protein of unknown function DUF159	0	0	0	0	0	0	1	1	0	0	0	0	0	1	1	1
Putative sugar translocase in surface polysaccharides biosynthesis	0	0	0	0	0	0	0	0	0	0	1	1	1	1	1	0
Putative tail fiber assembly protein p37	0	0	0	0	0	0	0	0	0	0	1	1	1	1	1	0
Replication protein RepA	0	0	0	0	0	0	0	0	0	0	1	1	1	1	1	0
Transmembrane protein	0	0	0	0	0	0	0	0	0	0	1	1	1	1	1	0
Uncharacterized protein similar to glutamate-1-semialdehyde aminotransferase	0	0	0	0	0	0	0	0	0	0	1	1	1	1	1	0
mRNA interferase RelE	0	0	0	0	0	0	1	1	1	1	0	0	0	0	0	0
antitermination protein Q, putative	0	0	0	0	0	0	1	1	0	0	0	0	0	1	1	0
Arginase EC 3.5.3.1	0	0	0	0	0	0	0	0	0	0	1	1	1	0	0	1
Chromosome initiation inhibitor	0	0	0	0	0	0	1	1	0	0	0	0	0	1	1	0
Conjugative transfer protein PilO in PFGI-1-like cluster	0	0	0	0	0	0	1	1	0	0	0	0	0	1	1	0
degenerated cellulase	0	0	0	0	0	0	0	0	0	0	1	1	1	0	0	1
FIG00954451: hypothetical protein	0	0	0	0	0	0	1	1	1	1	0	0	0	0	0	0
FIG00957031: hypothetical protein	0	0	0	0	0	0	1	1	1	1	0	0	0	0	0	0
FIG00957263: hypothetical protein	0	0	0	1	0	0	0	1	1	1	0	0	0	0	0	0
FIG00957617: hypothetical protein	0	0	0	0	0	0	0	0	0	0	1	1	1	0	0	1
FIG00961338: hypothetical protein	0	0	0	0	0	0	0	0	0	0	1	1	1	0	0	1
FIG00964382: hypothetical protein	0	0	0	0	0	0	1	1	0	0	0	0	0	1	1	0
FIG00965943: hypothetical protein	0	0	0	0	0	0	0	0	0	0	1	1	1	0	0	1
FIG116849: hypothetical protein	0	0	0	0	0	0	0	0	0	0	1	1	1	0	0	1
FIG131328: Predicted ATP-dependent endonuclease of the OLD family	0	0	0	0	0	0	0	0	0	0	1	1	1	0	0	1
Glycerophosphoryl diester phosphodiesterase, periplasmic EC 3.1.4.46	0	0	0	0	0	0	0	0	0	0	1	1	1	0	0	1
Hydroxymethylpyrimidine ABC transporter, substrate-binding component	0	0	0	0	0	0	1	1	0	0	0	0	0	1	1	0
Inositol transport system permease protein	0	1	0	0	0	1	0	0	0	0	0	0	0	1	1	0
Permeases of the major facilitator superfamily	0	0	0	0	0	0	0	0	1	1	0	1	0	0	0	1
Phage-related protein	0	0	0	0	0	0	0	0	0	0	0	0	1	1	1	1
Possible exported protein	0	0	0	0	0	0	1	1	1	1	0	0	0	0	0	0
Probable acetyl/propionyl-CoA carboxylase alpha subunit EC 6.3.4.14	0	0	0	0	0	0	0	0	0	0	1	1	1	0	0	1
Retron-type RNA-directed DNA polymerase EC 2.7.7.49	0	0	0	0	0	0	0	0	0	0	1	1	1	0	0	1
Secretion protein HlyD precursor	0	0	0	0	0	0	0	0	1	1	1	1	0	0	0	0
Sigma-fimbriae chaperone protein	0	0	0	0	0	0	0	0	0	0	1	1	1	0	0	1
Type VI secretion lipoprotein/VasD	0	0	0	0	0	0	0	0	0	0	1	1	1	0	0	1
Arginine deiminase EC 3.5.3.6	0	0	0	0	0	0	0	0	0	0	1	1	1	0	0	0
Arginine/ornithine antiporter ArcD	0	0	0	0	0	0	0	0	0	0	1	1	1	0	0	0
ATP-dependent helicase	0	0	0	0	0	0	0	0	0	0	0	0	0	1	1	1
Carbamate kinase EC 2.7.2.2	0	0	0	0	0	0	0	0	0	0	1	1	1	0	0	0
Coenzyme A ligase	0	0	0	0	0	0	0	0	0	0	1	1	1	0	0	0
Macrophage infectivity potentiator-related protein	0	0	0	0	0	0	0	0	0	0	1	1	1	0	0	0
Ornithine cyclodeaminase EC 4.3.1.12	0	0	0	0	0	0	0	0	0	0	1	1	1	0	0	0
Quinate/shikimate dehydrogenase [Pyrroloquinoline-quinone] EC 1.1.5.8	0	0	0	0	0	0	0	0	0	0	1	1	1	0	0	0
5S rRNA # 5S ribosomal RNA - 5 prime truncation	0	0	0	0	0	0	0	0	1	1	0	0	0	0	0	1
ABC transporter, permease protein cluster 3, basic aa/glutamine/opines / ABC transporter, ATP-binding protein cluster 3, basic aa/glutamine/opines	0	0	0	0	0	0	0	0	0	0	1	1	1	0	0	0
Acetate kinase EC 2.7.2.1	0	0	0	0	0	0	0	0	0	0	1	1	1	0	0	0
Acetyl-CoA synthetase ADP-forming alpha and beta chains, putative	0	0	0	0	0	0	0	0	0	0	1	1	1	0	0	0
Activator of osmoprotectant transporter ProP	0	0	0	0	0	0	0	0	0	0	1	1	1	0	0	0
C-terminal domain of CinA paralog, YdeJ	0	0	0	1	1	0	0	0	0	0	0	0	0	0	0	1
Cell wall surface anchor family protein	0	0	0	0	0	0	0	0	0	0	1	1	1	0	0	0
Conjugative transfer pilus-tip adhesin protein PilV in PFGI-1-like cluster	0	0	0	0	0	0	0	0	0	0	0	0	0	1	1	1
Copper-sensing two-component system response regulator CpxR	0	0	0	0	0	0	0	0	0	0	0	0	0	1	1	1
Cysteine protease	0	0	0	0	0	0	1	1	0	0	0	0	0	0	0	1
DNA, complete sequence	0	0	0	0	0	0	0	0	0	0	1	1	1	0	0	0
Exodeoxyribonuclease X	0	0	0	0	0	0	0	0	0	0	1	1	1	0	0	0
Exonuclease RNase T and DNA polymerase III	0	0	0	0	0	0	0	0	0	0	1	1	1	0	0	0
Exonuclease, RNase T and DNA polymerase III	0	0	0	0	0	0	0	0	0	0	1	1	1	0	0	0
FIG00614102: hypothetical protein	0	0	0	0	0	0	0	0	1	1	0	0	0	0	0	1
FIG00635474: hypothetical protein	0	0	0	0	0	0	0	0	0	0	1	1	1	0	0	0
FIG00953371: hypothetical protein	0	0	0	0	0	0	0	0	0	0	1	1	1	0	0	0
FIG00953965: hypothetical protein	0	0	0	0	0	0	1	1	0	0	0	0	0	0	0	1
FIG00954083: hypothetical protein	0	0	0	0	0	0	1	1	0	0	0	0	0	0	0	1
FIG00957735: hypothetical protein	0	0	0	0	0	0	0	0	0	0	1	1	1	0	0	0
FIG00957942: hypothetical protein	0	0	0	0	0	0	0	0	0	0	0	0	0	1	1	1
FIG00958463: hypothetical protein	0	0	0	0	0	0	1	1	0	0	0	0	0	0	0	1
FIG00959048: hypothetical protein	0	0	0	0	0	0	0	0	0	0	0	0	0	1	1	1
FIG00959432: hypothetical protein	0	0	0	0	0	0	0	0	1	0	0	1	1	0	0	0
FIG00960279: hypothetical protein	0	0	1	1	0	0	0	0	0	1	0	0	0	0	0	0
FIG00960510: hypothetical protein	0	0	0	0	0	0	0	0	0	0	1	1	1	0	0	0
FIG00961033: hypothetical protein	0	0	0	0	0	0	0	0	1	1	0	0	0	0	0	1
FIG00964671: hypothetical protein	0	0	0	0	0	0	1	1	0	0	0	0	0	0	0	1
FIG00964753: hypothetical protein	0	0	0	0	0	0	0	0	1	1	0	0	0	0	0	1
FIG00965045: hypothetical protein	0	0	0	0	0	0	1	1	0	0	0	0	0	0	0	1
FIG00967337: hypothetical protein	0	0	0	0	0	0	0	0	0	0	1	1	1	0	0	0
hypothetical protein APECO1_2271	0	0	0	0	0	0	0	0	0	0	1	1	1	0	0	0
Hypoxia-inducible factor 1 alpha inhibitor EC 1.14.11.16	0	0	0	0	0	0	0	0	0	0	1	1	1	0	0	0
Iron-sulfur cluster-binding protein	0	0	0	0	0	0	0	0	0	0	1	1	1	0	0	0
mobilization protein	0	0	0	0	0	0	0	0	0	0	1	1	1	0	0	0
Msl3420 protein	0	0	0	0	0	0	0	0	0	0	1	1	1	0	0	0
Non-ribosomal peptide synthetase modules, pyoverdine??	0	1	0	0	0	0	1	0	1	0	0	0	0	0	0	0
Oligopeptide ABC transporter, periplasmic oligopeptide-binding protein OppA TC 3.A.1.5.1	0	0	0	0	0	0	1	1	0	0	0	0	0	0	0	1
Phage capsid scaffolding protein	0	0	0	0	0	0	0	0	1	1	0	0	0	0	0	1
Phage cI repressor ACLAME 5	0	0	0	0	0	0	0	0	0	0	1	1	1	0	0	0
Phage DNA helicase loader ACLAME 19	0	0	0	0	0	0	1	1	0	0	0	0	0	0	0	1
Phage head completion-stabilization protein GpL	0	0	0	0	0	0	0	0	1	1	0	0	0	0	0	1
Phage lysozyme R EC 3.2.1.17	0	0	0	0	0	0	0	0	1	1	0	0	0	0	0	1
Phage major capsid protein GpN	0	0	0	0	0	0	0	0	1	1	0	0	0	0	0	1
Phage portal vertex protein GpQ	0	0	0	0	0	0	0	0	1	1	0	0	0	0	0	1
Phage protein ACLAME 193	0	0	0	0	0	0	0	0	1	1	0	0	0	0	0	1
Phage protein orf37	0	0	0	0	0	0	0	0	1	1	0	0	0	0	0	1
Phage recombination protein Bet	0	0	0	0	0	0	1	1	0	0	0	0	0	0	0	1
Phage replication protein O ACLAME 62	0	0	0	0	0	0	1	1	0	0	0	0	0	0	0	1
phage tail completion protein GpR	0	0	0	0	0	0	0	0	1	1	0	0	0	0	0	1
Phage tail completion protein GpS	0	0	0	0	0	0	0	0	1	1	0	0	0	0	0	1
Phage tail length tape-measure protein GpT	0	0	0	0	0	0	0	0	1	1	0	0	0	0	0	1
Phage terminase, ATPase subunit GpP	0	0	0	0	0	0	0	0	1	1	0	0	0	0	0	1
Phage terminase, endonuclease subunit GpM	0	0	0	0	0	0	0	0	1	1	0	0	0	0	0	1
Phage TraR/YbiI family protein	0	0	0	0	0	0	0	0	1	1	0	0	0	0	0	1
phosphatidylserine decarboxylase-related	1	0	0	1	1	0	0	0	0	0	0	0	0	0	0	0
Phosphoadenylyl-sulfate reductase [thioredoxin] EC 1.8.4.8	0	0	0	0	0	0	0	0	0	0	1	1	1	0	0	0
phytanoyl-CoA dioxygenase family protein	0	0	0	0	0	0	0	0	0	0	1	1	1	0	0	0
probable membrane protein YPO2863	0	0	0	0	0	0	0	0	0	0	0	0	0	1	1	1
Prophage Lp2 protein 6	0	0	0	0	0	0	0	0	0	0	1	1	1	0	0	0
Protein of unknown function PA5391, DUF1028 family	0	0	0	0	0	0	0	0	0	0	1	1	1	0	0	0
PspA	0	0	0	0	0	0	0	0	0	0	1	1	1	0	0	0
putative ATPase, AAA+ family protein	0	0	0	0	0	0	0	0	0	0	1	1	1	0	0	0
Putative DNA-binding protein	0	0	0	0	0	0	0	0	0	0	1	1	1	0	0	0
Putative DNA-binding protein Roi of bacteriophage BP-933W	0	0	0	0	0	0	0	0	0	0	1	1	1	0	0	0
Putative monooxygenase PA5393	0	0	0	0	0	0	0	0	0	0	1	1	1	0	0	0
putative phosphoesterase	0	0	0	0	0	0	0	0	0	0	1	1	1	0	0	0
putative two-component system sensor histidine kinase, putative heat shock protein	0	0	0	0	0	0	0	0	0	0	1	1	1	0	0	0
Replication protein	0	0	0	0	0	0	0	0	0	0	1	1	1	0	0	0
Response regulator containing a CheY-like receiver domain and an HTH DNA-binding domain	0	0	0	0	0	0	1	1	0	0	0	0	0	0	0	1
RTX toxin transporter, ATP-binding protein	0	0	0	0	0	0	0	0	1	1	0	0	0	0	0	1
RTX toxin transporter, determinant D	0	0	0	0	0	0	0	0	1	1	0	0	0	0	0	1
Secretion protein HlyD	0	1	1	0	1	0	0	0	0	0	0	0	0	0	0	0
site-specific recombinase, phage integrase family	0	0	0	0	0	0	0	0	0	0	1	1	1	0	0	0
SSU rRNA # 16S rRNA, small subunit ribosomal RNA - 5 prime truncation - 3 prime truncation	0	0	0	0	0	0	0	0	0	0	1	1	0	1	0	0
Stress response diiron-containing protein YciF	0	0	0	0	0	0	0	0	0	0	0	0	0	1	1	1
TraJ protein	0	0	0	0	0	0	0	0	0	0	1	1	1	0	0	0
transcriptional regulator, MerR family	0	0	0	0	0	0	1	1	0	0	0	0	0	0	0	1
transcriptional regulator, XRE family	0	0	0	0	0	0	0	0	0	0	1	1	1	0	0	0
transport-associated	0	0	0	0	0	0	0	0	0	0	1	1	1	0	0	0
Transposon Tn7 transposition protein tnsD	0	0	0	0	0	0	0	0	0	0	1	1	1	0	0	0
two-component system sensor protein	0	0	0	0	0	0	0	0	0	0	1	1	1	0	0	0
type III effector HopZ3	0	0	0	0	0	0	0	0	0	0	1	1	1	0	0	0
Uncharacterized protein PA5392, RidA/YER057c/UK114 superfamily	0	0	0	0	0	0	0	0	0	0	1	1	1	0	0	0
Universal stress protein family 5	0	0	0	0	0	0	0	0	0	0	1	1	1	0	0	0
Xylulose-5-phosphate phosphoketolase EC 4.1.2.9 @ Fructose-6-phosphate phosphoketolase EC 4.1.2.22	0	0	0	0	0	0	0	0	0	0	1	1	1	0	0	0
C4-dicarboxylate transport protein	0	0	0	0	0	0	0	0	1	1	0	0	0	0	0	0
CDP-glucose 4,6-dehydratase EC 4.2.1.45	0	0	0	0	0	0	1	1	0	0	0	0	0	0	0	0
CopperI chaperone CopZ	0	0	0	0	0	0	0	0	1	1	0	0	0	0	0	0
DNA-binding protein, CopG family	0	0	0	0	0	0	0	0	0	0	0	0	0	1	1	0
Fatty acid hydroxylase family carotene hydroxylase/sterol desaturase	0	0	0	0	0	0	0	0	0	0	0	0	0	1	1	0
Glucose-1-phosphate cytidylyltransferase EC 2.7.7.33	0	0	0	0	0	0	1	1	0	0	0	0	0	0	0	0
Phage tail assembly protein I	0	0	0	0	0	0	1	1	0	0	0	0	0	0	0	0
Phage tail tip, host specificity protein J	0	0	0	0	0	0	1	1	0	0	0	0	0	0	0	0
Protein YciE	0	0	0	0	0	0	1	1	0	0	0	0	0	0	0	0
Putative glycosyltransferase	0	0	0	0	0	0	1	1	0	0	0	0	0	0	0	0
putative mandelate racemase	0	0	0	0	0	0	0	0	1	1	0	0	0	0	0	0
Putative outer membrane or secreted lipoprotein	0	0	0	0	0	0	1	1	0	0	0	0	0	0	0	0
Putative two-component sensor	0	0	0	0	0	0	0	0	1	1	0	0	0	0	0	0
TonB-dependent hemin, ferrichrome receptor @ Iron siderophore receptor protein	0	0	0	0	0	0	0	1	0	0	0	0	0	0	0	1
tRNA-Pseudo-TGT	0	0	0	0	0	0	0	0	1	1	0	0	0	0	0	0
Uncharacterized protein Npun_F4007	0	0	0	0	0	0	0	0	0	0	0	0	0	1	1	0
Uncharacterized protein YmdF	0	0	0	0	0	0	1	1	0	0	0	0	0	0	0	0
Xylulose kinase EC 2.7.1.17	0	0	0	0	0	0	1	1	0	0	0	0	0	0	0	0
2,3-diaminopropionate for siderophore biosynthesis protein SbnB	0	0	0	0	0	0	0	0	0	0	0	0	0	1	1	0
3'-phosphoadenosine 5'-phosphosulfate sulfotransferase PAPS reductase/FAD synthetase and related enzymes	0	0	0	0	0	0	1	1	0	0	0	0	0	0	0	0
Acyl-CoA long-chain enzyme transcriptional related heme family	0	0	0	0	0	0	0	0	0	0	0	0	0	1	1	0
Adenylate-forming enzyme	0	0	0	0	0	0	0	0	0	0	0	0	0	1	1	0
ADP-ribose 1-phosphate phophatase related protein	0	0	0	0	0	0	0	0	0	0	0	0	0	1	1	0
Alpha-N-arabinofuranosidase EC 3.2.1.55	0	0	0	0	0	0	1	1	0	0	0	0	0	0	0	0
ATP-binding protein	0	0	0	0	0	0	0	0	1	1	0	0	0	0	0	0
ATP-dependent DNA helicase pcrA EC 3.6.1.-	0	0	0	0	0	0	1	1	0	0	0	0	0	0	0	0
ATP-dependent DNA helicase UvrD/PcrA, proteobacterial paralog	0	0	0	0	0	0	0	0	0	0	0	0	0	1	1	0
ATP-dependent endonuclease family protein	0	0	0	0	0	0	0	0	0	0	0	0	0	1	1	0
Bacteriocin/lantibiotic efflux ABC transporter, permease/ATP-binding protein	0	0	0	0	0	0	0	0	0	0	0	0	0	1	1	0
Bacteriophage-encoded homolog of DNA replication protein DnaC	0	0	0	0	0	0	1	1	0	0	0	0	0	0	0	0
carbon storage regulator related protein	0	0	0	0	0	0	1	1	0	0	0	0	0	0	0	0
Cation-transporting ATPase, E1-E2 family	0	0	0	0	0	0	0	0	0	0	0	1	1	0	0	0
COG0476: Dinucleotide-utilizing enzymes involved in molybdopterin and thiamine biosynthesis family 2	0	0	0	0	0	0	0	0	1	1	0	0	0	0	0	0
COG1974: SOS-response transcriptional repressors RecA-mediated autopeptidases	0	0	0	0	0	0	1	1	0	0	0	0	0	0	0	0
Conjugative transfer protein PilN in PFGI-1-like cluster	0	0	0	0	0	0	0	0	0	0	0	0	0	1	1	0
Conjugative transfer protein PilR in PFGI-1-like cluster	0	0	0	0	0	0	0	0	0	0	0	0	0	1	1	0
Conserved hypothetical protein, internal deletion	0	0	0	0	0	0	1	1	0	0	0	0	0	0	0	0
conserved membrane protein, multidrug efflux associated	0	0	0	0	0	0	0	0	0	0	0	0	0	1	1	0
Cro-like protein	0	0	0	0	0	0	1	1	0	0	0	0	0	0	0	0
Deoxyguanosinetriphosphate triphosphohydrolase EC 3.1.5.1	0	0	0	0	0	0	1	1	0	0	0	0	0	0	0	0
DNA-methyltransferase	0	0	0	0	0	0	0	0	1	1	0	0	0	0	0	0
DUF1526 domain-containing protein	0	0	0	0	0	0	0	0	0	0	0	0	0	1	1	0
Efflux ABC transporter, ATP-binding protein	0	0	0	0	0	0	0	0	0	0	0	0	0	1	1	0
Fe-S oxidoreductase	0	0	0	0	0	0	0	0	0	0	0	0	0	1	1	0
Fic domain protein, PA0574 type	0	0	0	0	0	0	0	0	0	0	0	0	0	1	1	0
FIG00643583: hypothetical protein	0	0	0	0	0	0	1	1	0	0	0	0	0	0	0	0
FIG00697241: hypothetical protein	0	0	0	0	0	0	0	0	1	1	0	0	0	0	0	0
FIG00923361: hypothetical protein	0	0	0	0	0	0	1	1	0	0	0	0	0	0	0	0
FIG00953092: hypothetical protein	0	0	0	0	0	0	1	1	0	0	0	0	0	0	0	0
FIG00955518: hypothetical protein	0	0	0	0	0	0	1	1	0	0	0	0	0	0	0	0
FIG00955785: hypothetical protein	0	0	0	0	0	0	0	0	0	0	0	0	0	1	1	0
FIG00956570: hypothetical protein	0	0	0	0	0	0	0	0	1	1	0	0	0	0	0	0
FIG00957501: hypothetical protein	0	0	0	0	0	0	1	1	0	0	0	0	0	0	0	0
FIG00957938: hypothetical protein	0	0	0	0	0	0	1	1	0	0	0	0	0	0	0	0
FIG00958425: hypothetical protein	0	0	0	0	0	0	1	1	0	0	0	0	0	0	0	0
FIG00958851: hypothetical protein	0	0	0	0	0	0	0	0	0	0	0	0	0	1	1	0
FIG00959132: hypothetical protein	0	0	0	0	0	0	1	1	0	0	0	0	0	0	0	0
FIG00959181: hypothetical protein	0	0	0	0	0	0	0	0	0	0	0	0	0	1	1	0
FIG00959753: hypothetical protein	0	0	0	0	0	0	0	0	0	0	0	0	0	1	1	0
FIG00963216: hypothetical protein	0	0	0	0	0	0	0	0	0	0	0	0	0	1	1	0
FIG00963642: hypothetical protein	0	0	0	0	0	0	0	0	1	1	0	0	0	0	0	0
FIG00964577: hypothetical protein	0	0	0	0	0	0	0	0	0	0	0	0	1	0	0	1
FIG00977232: hypothetical protein	0	0	0	0	0	0	0	0	0	0	0	0	0	1	1	0
FIG020042: hypothetical protein	0	0	0	0	0	0	0	0	0	0	0	0	0	1	1	0
FIG036672: Nucleoside-diphosphate-sugar epimerase	0	0	0	0	0	0	0	0	0	0	0	0	0	1	1	0
Flavohemoprotein Hemoglobin-like protein Flavohemoglobin Nitric oxide dioxygenase EC 1.14.12.17	0	0	0	0	0	0	1	1	0	0	0	0	0	0	0	0
gene 66 protein	0	0	0	0	0	0	1	1	0	0	0	0	0	0	0	0
Gentisate 1,2-dioxygenase	0	0	0	0	0	0	0	0	0	0	0	0	0	1	1	0
glycosyltransferase, group 1 family protein	0	0	0	0	0	0	0	0	0	0	0	0	0	1	1	0
Glycosyltransferase, group 2 family protein	0	0	0	0	0	0	1	1	0	0	0	0	0	0	0	0
His-Xaa-Ser system radical SAM maturase HxsB	0	0	0	0	0	0	0	0	0	0	0	0	0	1	1	0
His-Xaa-Ser system radical SAM maturase HxsC	0	0	0	0	0	0	0	0	0	0	0	0	0	1	1	0
Histidine kinase/response regulator hybrid protein	0	0	0	0	0	0	1	1	0	0	0	0	0	0	0	0
hypothetical protein in PFGI-1-like cluster	0	0	0	0	0	0	0	0	0	0	0	0	0	1	1	0
IncP-type oriT binding protein TraJ	0	0	0	0	0	0	0	0	0	0	0	0	0	1	1	0
Isochorismate pyruvate-lyase EC 4.2.99.21	0	0	0	0	0	0	0	0	1	1	0	0	0	0	0	0
ISxac3 transposase	0	0	0	0	0	0	0	0	0	0	0	0	0	1	1	0
Linoleoyl-CoA desaturase EC 1.14.19.3	0	0	0	0	0	0	0	0	0	0	0	0	0	1	1	0
major capsid protein	0	0	0	0	0	0	0	0	0	0	0	0	0	1	1	0
Major tail subunit	0	0	0	0	0	0	0	0	1	1	0	0	0	0	0	0
miscellaneous; unknown	0	0	0	0	0	0	0	0	0	0	0	0	0	1	1	0
modification methylase	0	0	0	0	0	0	0	0	0	0	0	0	0	1	1	0
Modification methylase	0	0	0	0	0	0	0	0	1	1	0	0	0	0	0	0
Mrr restriction system protein	0	0	0	0	0	0	0	0	0	0	0	0	0	1	1	0
Muconate cycloisomerase EC 5.5.1.1	0	0	0	0	0	0	0	0	0	0	1	0	0	0	0	1
Multidomain signal transduction protein including CheB-like methylesterase, CheR-like methyltransferase and BaeS-like histidine kinase	0	0	0	0	0	0	1	1	0	0	0	0	0	0	0	0
N-3-oxododecanoyl-L-homoserine lactone synthase @ N-acyl-L-homoserine lactone synthase, LuxI family EC 2.3.1.184	0	0	0	0	0	0	1	1	0	0	0	0	0	0	0	0
Nitrilotriacetate monooxygenase component B EC 1.14.13.-	0	0	0	0	0	0	1	1	0	0	0	0	0	0	0	0
Origin specific replication binding factor	0	0	0	0	0	0	0	0	0	0	0	0	0	1	1	0
Outer membrane iron.B12.siderophore.hemin receptor	0	0	0	0	0	0	0	0	0	0	0	0	0	1	1	0
Outer membrane autotransporter barrel	0	0	0	0	0	0	0	0	0	0	0	0	0	1	1	0
Phage capsid and scaffold	0	0	0	0	0	0	0	0	0	0	0	0	0	1	1	0
phage integrase, putative	0	0	0	0	0	0	1	1	0	0	0	0	0	0	0	0
Phage portal connector protein	0	0	0	0	0	0	0	0	0	0	0	0	0	1	1	0
Phage protein ACLAME 195	0	0	0	0	0	0	1	1	0	0	0	0	0	0	0	0
Phage protein ACLAME 827	0	0	0	0	0	0	0	0	0	0	0	0	0	1	1	0
Phage protein ACLAME 939	0	0	0	0	0	0	0	0	1	1	0	0	0	0	0	0
Phage protein ea31	0	0	0	0	0	0	1	1	0	0	0	0	0	0	0	0
Phage related protein	0	0	0	0	0	0	1	1	0	0	0	0	0	0	0	0
Phage Rha protein	0	0	0	0	0	0	0	0	1	1	0	0	0	0	0	0
phage-related regulatory protein cII	0	0	0	0	0	0	0	0	0	0	0	0	0	1	1	0
Plasmid maintenance system antidote protein	0	0	0	0	0	0	0	0	1	1	0	0	0	0	0	0
Plasmid related protein	0	0	0	0	0	0	1	1	0	0	0	0	0	0	0	0
Predicted ATP-binding protein involved in virulence	0	0	0	0	0	0	1	1	0	0	0	0	0	0	0	0
Predicted transcriptional regulator	0	0	0	0	0	0	1	1	0	0	0	0	0	0	0	0
probable acetyltransferase	0	0	0	0	0	0	0	0	0	0	0	0	0	1	1	0
Probable calcium binding hemolysin	0	0	0	0	0	0	0	0	1	1	0	0	0	0	0	0
Probable lipoprotein	0	0	0	0	0	0	0	0	0	0	0	0	0	1	1	0
Probable mRNA interferase HicA	0	0	0	0	0	0	1	1	0	0	0	0	0	0	0	0
Prophage CP4-57 regulatory	0	0	0	0	0	0	0	0	1	1	0	0	0	0	0	0
Protein serine/threonine phosphatase PrpC, regulation of stationary phase	0	0	0	0	0	0	0	0	0	0	0	0	0	1	1	0
Putative 2-component regulator	0	0	0	0	0	0	0	0	0	0	0	0	0	1	1	0
Putative DNA methylase	0	0	0	0	0	0	0	0	1	1	0	0	0	0	0	0
putative dolichol-P-glucose synthetase	0	0	0	0	0	0	1	1	0	0	0	0	0	0	0	0
putative helicase	0	0	0	0	0	0	0	0	0	0	0	0	0	1	1	0
Putative insecticidal toxin complex	0	0	0	0	0	0	1	1	0	0	0	0	0	0	0	0
putative integrase protein	0	0	0	0	0	0	0	0	0	0	0	0	0	1	1	0
putative oxygenase putative secreted protein	0	0	0	0	0	0	0	0	0	0	0	0	0	1	1	0
putative phosphoribulokinase/uridine kinase protein	0	0	0	0	0	0	0	0	0	0	0	0	0	1	1	0
putative resolvase	0	0	0	0	0	0	0	0	1	1	0	0	0	0	0	0
putative site-specific recombinase	0	0	0	0	0	0	0	0	0	0	0	0	0	1	1	0
putative transmembrane efflux protein	0	0	0	0	0	0	0	0	1	1	0	0	0	0	0	0
Pyruvate/2-oxoglutarate dehydrogenase complex, dihydrolipoamide acyltransferase E2 component, and related enzymes	0	0	0	0	0	0	1	1	0	0	0	0	0	0	0	0
Replicative DNA helicase EC 3.6.1.- in PFGI-1-like cluster	0	0	0	0	0	0	0	0	0	0	0	0	0	1	1	0
RlgA	0	0	0	0	0	0	0	0	0	0	0	0	0	1	1	0
RNA:NAD 2'-phosphotransferase	0	0	0	0	0	0	1	1	0	0	0	0	0	0	0	0
Ser/Thr and Tyr protein phosphatase dual specificity	0	0	0	0	0	0	0	0	0	0	0	0	0	1	1	0
StbE replicon stabilization toxin	0	0	0	0	0	0	1	1	0	0	0	0	0	0	0	0
Sulfur carrier protein adenylyltransferase ThiF	0	0	0	0	0	0	0	0	0	0	0	1	0	0	0	1
T6SS PAAR-repeat protein / actin-ADP-ribosylating toxin	0	0	0	0	0	0	0	0	0	0	0	0	0	1	1	0
Thermostable hemolysin delta-VPH	0	0	0	0	0	0	0	0	0	0	0	0	0	1	1	0
Transcriptional activator protein LuxR	0	0	0	0	0	0	1	1	0	0	0	0	0	0	0	0
Transducer protein car	0	0	0	0	0	0	0	0	0	0	0	0	0	1	1	0
Transposase and inactivated derivatives, IS30 family	0	0	0	0	0	0	0	0	0	0	0	0	0	1	1	0
Type II restriction enzyme, methylase subunit	0	0	0	0	0	0	0	0	1	1	0	0	0	0	0	0
Type II restriction-modification system methylation subunit	0	0	0	0	0	0	0	0	0	0	0	0	0	1	1	0
type III chaperone protein ShcA	0	0	0	0	0	0	0	0	0	0	0	0	0	1	1	0
type III effector HopAG1	0	0	0	0	0	0	0	0	0	0	0	0	0	1	1	0
Uncharacterized conserved protein	0	0	0	0	0	0	0	0	1	1	0	0	0	0	0	0
uncharacterized phage-encoded protein	0	0	0	0	0	0	1	1	0	0	0	0	0	0	0	0
Unknown, probable amidinotransferase	0	0	0	0	0	0	0	0	0	0	0	0	0	1	1	0
Unnamed protein product	0	0	0	0	0	0	1	1	0	0	0	0	0	0	0	0
unnamed protein product; weakly similar to gentisate 1,2-dioxygenase	0	0	0	0	0	0	0	0	1	1	0	0	0	0	0	0
YafQ toxin protein	0	0	0	0	0	0	0	0	0	0	0	0	0	1	1	0
2-hydroxymuconate tautomerase-like protein	0	0	0	0	0	0	0	0	0	0	0	0	0	0	0	1
3-ketoacyl-CoA thiolase EC 2.3.1.16 @ Acetyl-CoA acetyltransferase EC 2.3.1.9	0	0	0	0	0	0	0	0	0	0	0	0	0	0	0	1
Dihydrodipicolinate synthase family	0	0	0	0	0	0	0	0	0	0	0	0	0	0	0	1
DOPA 4,5-dioxygenase EC 1.14.99.-	0	0	0	0	0	0	0	0	0	0	0	0	0	0	0	1
Heme oxygenase HemO, associated with heme uptake	0	0	0	0	0	0	0	0	0	0	0	0	0	0	0	1
polyhydroxyalkanoate granule-associated protein PhaI	0	0	0	0	0	0	0	0	0	0	0	0	0	0	0	1
Putative multicopper oxidases	0	0	0	0	0	0	0	0	0	0	0	0	0	0	0	1
Pyridoxal-5'-phosphate-dependent enzyme beta superfamily fold type II	0	0	0	0	0	0	0	0	0	0	0	0	0	0	0	1
Rhs family protein	0	0	0	0	0	0	0	0	0	0	0	0	0	0	0	1
1,2-dihydroxycyclohexa-3,5-diene-1-carboxylate dehydrogenase EC 1.3.1.25	0	0	0	0	0	0	0	0	0	0	0	0	0	0	0	1
2-ketoarginine methyltransferase EC 2.1.1.243	0	0	0	0	0	0	0	0	0	0	0	0	0	0	0	1
5-oxopent-3-ene-1,2,5-tricarboxylate decarboxylase	0	0	0	0	0	0	0	0	0	0	0	0	0	0	0	1
Addiction module antidote protein	0	0	0	0	0	0	0	0	0	0	0	0	0	0	0	1
Aldoxime dehydratase	0	0	0	0	0	0	0	0	0	0	0	0	0	0	0	1
Aminotransferase, class I and II	0	0	0	0	0	0	0	0	0	0	0	0	0	0	0	1
Aromatic hydrocarbon utilization transcriptional regulator CatR LysR family	0	0	0	0	0	0	0	0	0	0	0	0	0	0	0	1
Aspartate/tyrosine/aromatic aminotransferase	0	0	0	0	0	0	0	0	0	0	0	0	0	0	0	1
ATP-dependent DNA helicase	0	0	0	0	0	0	0	0	0	0	0	0	0	0	0	1
ATPase involved in DNA repair	0	0	0	0	0	0	0	0	0	0	0	0	0	0	0	1
benABC operon transcriptional activator BenR	0	0	0	0	0	0	0	0	0	0	0	0	0	0	0	1
Benzoate 1,2-dioxygenase alpha subunit EC 1.14.12.10	0	0	0	0	0	0	0	0	0	0	0	0	0	0	0	1
Benzoate 1,2-dioxygenase beta subunit EC 1.14.12.10	0	0	0	0	0	0	0	0	0	0	0	0	0	0	0	1
benzoate dioxygenase, ferredoxin reductase component	0	0	0	0	0	0	0	0	0	0	0	0	0	0	0	1
benzoate MFS transporter BenK	0	0	0	0	0	0	0	0	0	0	0	0	0	0	0	1
benzoate-specific porin	0	0	0	0	0	0	0	0	0	0	0	0	0	0	0	1
Bifunctional DNA primase/polymerase	0	0	0	0	0	0	0	0	0	0	0	0	0	0	0	1
blr2255; hypothetical protein	0	0	0	0	0	0	0	0	0	0	0	0	0	0	0	1
Calcium-binding protein	0	0	0	0	0	0	0	0	0	0	0	0	0	0	0	1
Carboxylesterase type B	0	0	0	0	0	0	0	0	0	0	0	0	0	0	0	1
Catechol 1,2-dioxygenase EC 1.13.11.1	0	0	0	0	0	0	0	0	0	0	0	0	0	0	0	1
Cobalt-containing nitrile hydratase subunit alpha EC 4.2.1.84	0	0	0	0	0	0	0	0	0	0	0	0	0	0	0	1
Cobalt-containing nitrile hydratase subunit beta EC 4.2.1.84	0	0	0	0	0	0	0	0	0	0	0	0	0	0	0	1
COG0523: Putative GTPases G3E family	0	0	0	0	0	0	0	0	0	0	0	0	0	0	0	1
conserved secreted protein	0	0	0	0	0	0	0	0	0	0	0	0	1	0	0	0
conservedhypothetical protein	0	0	0	0	0	0	0	0	0	0	0	0	0	0	0	1
CRISPR-associated protein Cas1	0	0	0	0	0	0	0	0	0	0	1	0	0	0	0	0
CRISPR-associated protein, Cse3 family	0	0	0	0	0	0	0	0	0	0	1	0	0	0	0	0
D-glucarate permease	0	0	0	0	0	0	0	0	0	0	0	0	0	0	0	1
D-glucarate transporter	0	0	0	0	0	0	0	0	0	0	0	0	0	0	0	1
deoxycytidylate deaminase-related protein	0	0	0	0	0	0	0	0	0	0	0	0	0	0	0	1
Deoxynucleotide monophosphate kinase	0	0	0	0	0	0	0	0	0	0	0	0	0	0	0	1
deoxyribodipyrimidine photolyase-related protein	0	0	0	0	0	0	0	0	0	0	0	0	0	0	0	1
Dephospho-CoA kinase	0	0	0	0	0	0	0	0	0	0	0	0	0	0	0	1
diguanylate cyclase/phosphodiesterase GGDEF & EAL domains with PAS/PAC sensors	0	0	0	0	0	0	0	0	0	0	0	0	0	0	0	1
DNA modification methylase	0	0	0	0	0	0	0	0	0	0	0	0	0	0	0	1
Electron transfer flavoprotein-quinone oxidoreductase ecFixC	0	0	0	0	0	0	0	0	0	0	0	0	0	0	0	1
Electron transfer flavoprotein, alpha subunit ecFixB	0	0	0	0	0	0	0	0	0	0	0	0	0	0	0	1
Exodeoxyribonuclease V gamma chain	0	0	0	0	0	0	0	0	0	0	0	0	0	0	0	1
FIG00638873: hypothetical protein	0	0	0	0	0	0	0	0	0	0	0	0	0	0	0	1
FIG00954188: hypothetical protein	0	0	0	0	0	0	0	0	0	0	0	0	0	0	0	1
FIG00954680: hypothetical protein	0	0	0	0	0	0	0	0	0	0	0	0	0	0	0	1
FIG00954912: hypothetical protein	0	0	0	0	0	0	0	0	0	0	0	0	0	0	0	1
FIG00955010: hypothetical protein	0	0	0	0	0	0	0	0	0	0	0	0	0	0	0	1
FIG00956744: hypothetical protein	0	0	0	0	0	0	0	0	0	0	0	0	0	0	1	0
FIG00956967: hypothetical protein	0	0	0	0	0	0	0	0	0	0	0	0	0	0	0	1
FIG00956986: hypothetical protein	0	0	0	0	0	0	0	0	0	0	0	0	0	0	0	1
FIG00957523: hypothetical protein	0	0	0	0	0	0	0	0	0	0	0	0	0	0	0	1
FIG00957803: hypothetical protein	0	0	0	0	0	0	0	0	0	0	0	0	0	0	0	1
FIG00958976: hypothetical protein	0	0	0	0	0	0	0	0	0	0	0	0	0	0	0	1
FIG00959117: hypothetical protein	0	0	0	0	0	0	0	0	0	0	0	0	0	0	0	1
FIG00959350: hypothetical protein	0	0	0	0	0	0	0	0	0	0	0	0	0	0	0	1
FIG00960726: hypothetical protein	0	0	0	0	0	0	0	0	0	0	0	0	0	0	0	1
FIG00961517: hypothetical protein	0	0	0	0	0	0	0	0	0	0	0	0	0	0	0	1
FIG00961522: hypothetical protein	0	0	0	0	0	0	0	0	0	0	0	0	0	0	0	1
FIG00962786: hypothetical protein	0	0	0	0	0	0	0	0	0	0	0	0	0	0	0	1
FIG00964034: hypothetical protein	0	0	0	0	0	0	0	0	0	0	0	0	0	0	0	1
FIG00964459: hypothetical protein	0	0	0	0	0	0	0	0	0	0	0	0	0	0	0	1
FIG00964922: hypothetical protein	0	0	0	0	0	0	0	0	0	0	0	0	0	0	0	1
FIG00965156: hypothetical protein	0	0	0	0	0	0	0	0	0	0	0	0	0	0	0	1
FIG00967803: hypothetical protein	0	0	0	0	0	0	0	0	0	0	0	0	0	0	1	0
FIG00968243: hypothetical protein	0	0	0	0	0	0	0	0	0	0	0	0	0	0	0	1
FIG01218476: hypothetical protein	0	0	0	0	0	0	0	0	0	0	0	0	1	0	0	0
FIG017723: Putative cI prophage repressor protein	0	0	0	0	0	0	1	0	0	0	0	0	0	0	0	0
Formaldehyde dehydrogenase MscR, NAD/mycothiol-dependent EC 1.2.1.66 / S-nitrosomycothiol reductase MscR	0	0	0	0	0	0	0	0	0	0	0	0	0	0	0	1
glucose-1-phosphate thymidylyltransferase	0	0	0	0	1	0	0	0	0	0	0	0	0	0	0	0
Glucose-1-phosphatase EC 3.1.3.10	0	0	0	0	0	0	0	0	0	0	0	0	0	0	0	1
Glutaredoxin 2	0	0	0	0	0	0	0	0	0	0	0	0	0	0	0	1
Glutathione synthase/Ribosomal protein S6 modification enzyme glutaminyl transferase	0	0	0	0	0	0	0	0	0	0	0	0	0	0	0	1
Glutathione-dependent formaldehyde-activating enzyme EC 4.4.1.22	0	0	0	0	0	0	0	0	0	0	0	0	0	0	0	1
HAD-superfamily subfamily IIA hydrolase, hypothetical 2	0	0	0	0	0	0	0	0	0	0	0	0	0	0	0	1
Haloacetate dehalogenase H-1 EC 3.8.1.3	0	0	0	0	0	0	0	0	0	0	0	0	0	0	0	1
Hypothetical domain / Nicotinamide-nucleotide amidase EC 3.5.1.42	0	0	0	0	0	0	0	0	0	0	0	0	0	0	0	1
IncW-like replication protein	0	0	0	0	0	0	0	0	0	0	0	0	0	0	0	1
Indoleacetamide hydrolase EC 3.5.1.-	0	0	0	0	0	0	0	0	0	0	0	0	0	0	0	1
Insertion element IS1415 transposase istA and helper protein istB genes	0	0	0	0	0	0	0	0	0	0	0	0	0	0	0	1
ISPsy6, transposase	0	0	0	0	0	0	0	0	0	0	0	0	0	0	0	1
L-2-hydroxyglutarate oxidase EC 1.1.3.15	0	0	0	0	0	0	0	0	0	0	0	0	0	0	0	1
L-ectoine synthase EC 4.2.1.108	0	0	0	0	0	0	0	0	0	0	0	0	0	0	0	1
L-talarate dehydratase @ Galactarate dehydratase EC 4.2.1.42	0	0	0	0	0	0	0	0	0	0	0	0	0	0	0	1
Lysophospholipase L2 EC 3.1.1.5	0	0	1	0	0	0	0	0	0	0	0	0	0	0	0	0
Maturase-related protein	0	0	0	0	0	0	0	0	0	0	0	0	0	0	0	1
Mlr1626 protein	0	0	0	0	0	0	0	0	0	0	0	0	0	0	0	1
Muconolactone isomerase EC 5.3.3.4	0	0	0	0	0	0	0	0	0	0	0	0	0	0	0	1
N-3-oxohexanoyl-L-homoserine lactone synthase	0	0	0	0	0	0	0	0	0	0	0	0	0	0	0	1
N-3-oxohexanoyl-L-homoserine lactone-binding transcriptional activator @ Acyl-homoserine lactone-binding transcriptional activator, LuxR family	0	0	0	0	0	0	0	0	0	0	0	0	0	0	0	1
NADPH oxidoreductase YRKL EC 1.6.99.- @ Putative NADPH-quinone reductase modulator of drug activity B @ Flavodoxin 2	0	0	0	0	0	0	0	0	0	0	0	0	0	0	0	1
Nitrilase EC 3.5.5.7	0	0	0	0	0	0	0	0	0	0	0	0	0	0	0	1
Nitroreductase	0	0	0	0	0	0	0	0	0	0	0	0	0	0	0	1
Non-ribosomal peptide synthetase modules and related proteins	0	0	0	0	0	0	0	0	0	0	0	0	0	0	1	0
Nucleoside-diphosphate-sugar epimerase	0	0	0	0	0	0	0	1	0	0	0	0	0	0	0	0
O-Methyltransferase involved in polyketide biosynthesis	0	0	0	0	0	0	0	0	0	0	0	0	0	0	0	1
Oligopeptide ABC transporter, ATP-binding protein OppD TC 3.A.1.5.1	0	0	0	0	0	0	0	0	0	0	0	0	0	0	0	1
Outer membrane low permeability porin, OprD family => benzoate-specific	0	0	0	0	0	0	0	0	0	0	0	0	0	0	0	1
oxidoreductase ylbE	0	0	0	0	0	0	0	0	0	0	0	0	0	0	0	1
Oxygen-insensitive NADPH nitroreductase EC 1.-.-.- / Dihydropteridine reductase EC 1.5.1.34	0	0	0	0	0	0	0	0	0	0	0	0	0	0	0	1
Peptidase, M20/M25/M40 family	0	0	0	0	0	0	0	0	0	0	0	0	0	0	0	1
Peptide ABC transporter, ATP-binding protein	0	0	0	0	0	0	0	0	0	0	0	0	0	0	0	1
Periplasmic sugar-binding domain protein	0	0	0	0	0	0	0	0	0	0	0	0	0	0	0	1
Phage DNA packaging protein, Nu1 subunit of terminase	0	0	0	0	0	0	0	0	0	0	0	0	0	0	0	1
Phage head, head-tail preconnector protease C / Phage head, scaffolding domain Nu3	0	0	0	0	0	0	0	0	0	0	0	0	0	0	0	1
Phage terminase small subunit	0	0	0	0	0	0	0	0	0	0	0	0	0	0	0	1
Phenolic acid decarboxylase EC 4.1.1.-	0	0	0	0	0	0	0	0	0	0	0	0	0	0	0	1
Phosphomannomutase EC 5.4.2.8 / Phosphoglucomutase EC 5.4.2.2	0	0	0	1	0	0	0	0	0	0	0	0	0	0	0	0
Possible regulatory protein similar to urea ABC transporter, substrate binding protein	0	0	0	0	0	0	0	0	0	0	0	0	0	0	0	1
Predicted cobalt transporter CbtC	0	0	0	0	0	0	0	0	0	0	0	0	0	0	0	1
Predicted pyrophosphatase	0	0	0	0	0	0	0	0	0	0	0	0	0	0	0	1
Programmed cell death antitoxin ChpS	0	0	0	0	0	0	0	0	0	0	0	0	0	0	0	1
Programmed cell death toxin ChpB	0	0	0	0	0	0	0	0	0	0	0	0	0	0	0	1
putative acyl-CoA carboxylase	0	0	0	0	0	0	0	0	0	0	0	0	0	0	0	1
putative DNA helicase	0	0	0	0	0	0	0	0	0	0	0	0	0	1	0	0
Putative glutathione transporter, permease component	0	0	0	0	0	0	0	0	0	0	0	0	0	0	0	1
Putative monooxygenase STM1546	0	0	0	0	0	0	0	0	0	0	0	0	0	0	0	1
putative Sodium:sulfate symportert	0	0	0	0	0	0	0	0	0	0	0	0	0	0	0	1
putative Transcriptional regulatory protein, AraC/XylS family	0	0	0	0	0	0	0	0	0	0	0	0	0	0	0	1
Pyoverdine sidechain non-ribosomal peptide synthetase PvdD	0	0	0	0	0	0	1	0	0	0	0	0	0	0	0	0
Pyruvate dehydrogenase E1 component beta subunit EC 1.2.4.1	0	0	0	0	0	0	0	0	0	0	0	0	0	0	0	1
QbdB	0	0	0	0	0	0	0	0	0	0	0	0	0	0	0	1
Response regulator BaeR	0	0	0	0	0	0	0	0	0	0	0	0	0	0	0	1
Response regulators consisting of a CheY-like receiver domain and a winged-helix DNA-binding domain	0	0	0	0	0	0	0	0	0	0	0	0	0	0	0	1
Rieske 2Fe-2S domain protein	0	0	0	0	0	0	0	0	0	0	0	0	0	0	0	1
RND efflux membrane fusion protein	0	0	0	0	0	0	0	0	0	0	0	0	0	0	0	1
Sensory histidine kinase BaeS	0	0	0	0	0	0	0	0	0	0	0	0	0	0	0	1
Ser-tRNAAla deacylase @ Gly-tRNAAla deacylase	0	0	0	0	0	0	0	0	0	0	0	0	0	0	0	1
Serine esterase EC 3.1.1.1	0	0	0	0	0	0	0	0	0	0	0	0	0	0	0	1
Serine/threonine protein kinase PrkC, regulator of stationary phase	0	0	0	0	0	0	0	0	0	0	0	1	0	0	0	0
short-chain dehydrogenase/reductase SDR	0	0	0	0	0	0	0	1	0	0	0	0	0	0	0	0
Sortase A, LPXTG specific	0	0	0	0	0	0	0	0	1	0	0	0	0	0	0	0
structural elements; cell exterior; surface polysaccharides/antigens	0	0	0	0	0	0	0	0	0	0	0	0	0	0	0	1
Tellurite resistance protein TehA	0	0	0	1	0	0	0	0	0	0	0	0	0	0	0	0
TniB NTP-binding protein	0	0	0	0	0	0	0	0	0	0	0	0	0	0	0	1
Transposase, IS3/IS911 family	0	0	0	0	0	0	0	0	0	0	0	0	0	0	0	1
tRNA-Pseudo-CAG	0	0	0	0	0	0	0	0	0	0	0	0	0	0	0	1
Tryptophan 2-monooxygenase EC 1.13.12.3	0	0	0	0	0	0	0	0	0	0	0	0	0	0	0	1
Two component response regulator associated with urea and amide use	0	0	0	0	0	0	0	0	0	0	0	0	0	0	0	1
Type III secretion injected virulence protein YopP,YopJ, induces apoptosis, prevents cytokine induction, inhibits NFkb activation	0	0	0	0	0	0	0	0	0	0	0	0	0	0	0	1
Tyrosine recombinase XerC	0	0	0	0	0	0	0	0	0	0	0	0	0	0	0	1
Uncharacterized MFS-type transporter YycB	0	0	0	0	0	0	0	0	0	0	0	0	0	0	0	1
Uncharacterized oxidoreductase	0	0	0	0	0	0	0	0	0	0	0	0	0	0	0	1
Uncharacterized protein ImpH/VasB	0	0	0	0	0	0	0	0	0	0	0	0	0	0	0	1
Uncharacterized protein YhbT	0	0	0	1	0	0	0	0	0	0	0	0	0	0	0	0
Uncharacterized protein YneK	0	0	0	1	0	0	0	0	0	0	0	0	0	0	0	0
Urea carboxylase	0	0	0	0	0	0	1	0	0	0	0	0	0	0	0	0
Zinc metalloprotease	0	0	0	0	0	0	0	0	0	0	0	0	0	0	0	1
