# Supplementary material for: In vitro, in planta, and comparative genomic analyses of Pseudomonas syringae pv. syringae strains of pepper (Capsicum annuum var. annuum)
Source: Microbiol Spectr. 2024 May 7;12(6):e00064-24. doi: 10.1128/spectrum.00064-24 (PMC11237606; doi:10.1128/spectrum.00064-24)
Supplement: Table S5 — Multiple testing correction for all the variable genes (n=142 and 151). [file spectrum.00064-24-s0007.xlsx]

## Sheet: 3dpi
Table S5. Multiple testing correction for all the variable genes (n=142 and 151) that were positively or negatively correlated (r2 of ± 0.5 to 0.675) with disease severity (3- and 7-days post infection (dpi)) of Pseudomonas syringae pv. syringae (Pss) strains. None of the listed genes were significantly correlated with disease severity (P >0.05) after Benjamini-Hochberg correction. Benjamini-Hoch…
RowNames	correlations(r2)	p_values	adjusted_p_values_bh_1
2,3-diaminopropionate for siderophore biosynthesis protein SbnB	-0.512502	0.0423751	0.238909
5'-methylthioadenosine phosphorylase EC 2.4.2.28	0.577025	0.0192715	0.238909
ABC transporter, ATP-binding protein	0.561229	0.0236989	0.238909
Acyl-CoA long-chain enzyme transcriptional related heme family	-0.512502	0.0423751	0.238909
Acyl carrier protein phosphodiesterase EC 3.1.4.14	0.512502	0.0423751	0.238909
Adenylate-forming enzyme	-0.512502	0.0423751	0.238909
ADP-ribose 1-phosphate phophatase related protein	-0.512502	0.0423751	0.238909
ADP-ribosylglycohydrolase family protein	0.577025	0.0192715	0.238909
Alginate biosynthesis protein AlgJ	0.580465	0.0183987	0.238909
Alkylhydroperoxidase AhpD domain protein	-0.675033	0.00411675	0.238909
Aminotransferase	0.577025	0.0192715	0.238909
Anaerobic nitric oxide reductase transcription regulator NorR	0.512502	0.0423751	0.238909
antitermination protein Q, putative	-0.525757	0.0364659	0.238909
Aspartate aminotransferase	0.577025	0.0192715	0.238909
ATP-dependent DNA helicase UvrD/PcrA, proteobacterial paralog	-0.512502	0.0423751	0.238909
ATP-dependent endonuclease family protein	-0.512502	0.0423751	0.238909
ATP-dependent helicase	-0.561229	0.0236989	0.238909
Bacteriocin/lantibiotic efflux ABC transporter, permease/ATP-binding protein	-0.512502	0.0423751	0.238909
Beta-phosphoglucomutase EC 5.4.2.6	0.577025	0.0192715	0.238909
Carnitine operon transcriptional regulator @ Transcriptional regulator containing an amidase domain and an AraC-type DNA-binding HTH domain	-0.577025	0.0192715	0.238909
Chromosome initiation inhibitor	-0.525757	0.0364659	0.238909
colicin/pyosin nuclease family protein	0.541633	0.0302332	0.238909
Conjugative transfer pilus-tip adhesin protein PilV in PFGI-1-like cluster	-0.561229	0.0236989	0.238909
Conjugative transfer protein PilO in PFGI-1-like cluster	-0.525757	0.0364659	0.238909
Conjugative transfer protein PilR in PFGI-1-like cluster	-0.512502	0.0423751	0.238909
conserved membrane protein, multidrug efflux associated	-0.512502	0.0423751	0.238909
Copper-sensing two-component system response regulator CpxR	-0.561229	0.0236989	0.238909
DedA family inner membrane protein YohD	-0.577025	0.0192715	0.238909
DNA-binding protein, CopG family	-0.512502	0.0423751	0.238909
DNA/RNA helicase in PFGI-1-like cluster	-0.63189	0.0086412	0.238909
DTDP-glucose 4,6-dehydratase	0.580465	0.0183987	0.238909
DUF1526 domain-containing protein	-0.512502	0.0423751	0.238909
Efflux ABC transporter, ATP-binding protein	-0.512502	0.0423751	0.238909
Fatty acid hydroxylase family carotene hydroxylase/sterol desaturase	-0.512502	0.0423751	0.238909
Fe-S oxidoreductase	-0.512502	0.0423751	0.238909
Fic domain protein, PA0574 type	-0.512502	0.0423751	0.238909
FIG003033: Helicase domain protein	0.561229	0.0236989	0.238909
FIG00953767: hypothetical protein	-0.598086	0.0143971	0.238909
FIG00954991: hypothetical protein	-0.504193	0.0464284	0.238909
FIG00955530: hypothetical protein	0.561229	0.0236989	0.238909
FIG00955785: hypothetical protein	-0.512502	0.0423751	0.238909
FIG00955955: hypothetical protein	0.512502	0.0423751	0.238909
FIG00957419: hypothetical protein	0.577025	0.0192715	0.238909
FIG00957682: hypothetical protein	0.512502	0.0423751	0.238909
FIG00957942: hypothetical protein	-0.561229	0.0236989	0.238909
FIG00958235: hypothetical protein	0.512502	0.0423751	0.238909
FIG00958268: hypothetical protein	0.512502	0.0423751	0.238909
FIG00958851: hypothetical protein	-0.512502	0.0423751	0.238909
FIG00959048: hypothetical protein	-0.561229	0.0236989	0.238909
FIG00959181: hypothetical protein	-0.512502	0.0423751	0.238909
FIG00959753: hypothetical protein	-0.512502	0.0423751	0.238909
FIG00960376: hypothetical protein	0.512502	0.0423751	0.238909
FIG00960688: hypothetical protein	0.561229	0.0236989	0.238909
FIG00961484: hypothetical protein	0.512502	0.0423751	0.238909
FIG00962567: hypothetical protein	-0.598086	0.0143971	0.238909
FIG00963216: hypothetical protein	-0.512502	0.0423751	0.238909
FIG00963293: hypothetical protein	0.525757	0.0364659	0.238909
FIG00964382: hypothetical protein	-0.525757	0.0364659	0.238909
FIG00977232: hypothetical protein	-0.512502	0.0423751	0.238909
FIG020042: hypothetical protein	-0.512502	0.0423751	0.238909
FIG022160: hypothetical toxin	0.577025	0.0192715	0.238909
FIG023873: Plasmid related protein	-0.506477	0.0452861	0.238909
FIG036672: Nucleoside-diphosphate-sugar epimerase	-0.512502	0.0423751	0.238909
FIG041301: Hypothetical protein	-0.634231	0.00832327	0.238909
Flavohemoglobin / Nitric oxide dioxygenase EC 1.14.12.17	0.512502	0.0423751	0.238909
GDP-mannose pyrophosphatase NudK	0.577025	0.0192715	0.238909
Gentisate 1,2-dioxygenase	-0.512502	0.0423751	0.238909
glucose-1-phosphate thymidylyltransferase	0.578427	0.018912	0.238909
Glutamine ABC transporter, permease protein GlnP	0.512502	0.0423751	0.238909
Glyceraldehyde-3-phosphate ketol-isomerase EC 5.3.1.1	0.512502	0.0423751	0.238909
Glycosyl transferase, family 2	0.580465	0.0183987	0.238909
glycosyltransferase, group 1 family protein	-0.512502	0.0423751	0.238909
Haemin uptake system outer membrane receptor	-0.542236	0.0300135	0.238909
HigA protein antitoxin to HigB	0.561229	0.0236989	0.238909
His-Xaa-Ser system radical SAM maturase HxsB	-0.512502	0.0423751	0.238909
His-Xaa-Ser system radical SAM maturase HxsC	-0.512502	0.0423751	0.238909
Homolog of plant auxin-responsive GH3-like protein	0.675033	0.00411675	0.238909
Hydroxymethylpyrimidine ABC transporter, substrate-binding component	-0.570647	0.0209745	0.238909
hypothetical protein in PFGI-1-like cluster	-0.514692	0.0413522	0.238909
IncP-type oriT binding protein TraJ	-0.512502	0.0423751	0.238909
ISxac3 transposase	-0.512502	0.0423751	0.238909
Lactoylglutathione lyase	0.512502	0.0423751	0.238909
Linoleoyl-CoA desaturase EC 1.14.19.3	-0.512502	0.0423751	0.238909
Lipoprotein-related protein	0.512502	0.0423751	0.238909
major capsid protein	-0.512502	0.0423751	0.238909
major tail protein, putative	-0.635412	0.00816647	0.238909
Membrane protein insertion efficiency factor YidD	0.513335	0.0419839	0.238909
miscellaneous; unknown	-0.512502	0.0423751	0.238909
Mll4618 protein	-0.577025	0.0192715	0.238909
Mn2+/Fe2+ transporter, NRAMP family	0.512502	0.0423751	0.238909
modification methylase	-0.512502	0.0423751	0.238909
Mrr restriction system protein	-0.512502	0.0423751	0.238909
Nitronate monooxygenase EC 1.13.12.16	0.512502	0.0423751	0.238909
Origin specific replication binding factor	-0.512502	0.0423751	0.238909
Phage-related protein	-0.536102	0.0323046	0.238909
phage-related regulatory protein cII	-0.512502	0.0423751	0.238909
Phage capsid and scaffold	-0.512502	0.0423751	0.238909
Phage portal connector protein	-0.512502	0.0423751	0.238909
Phage protein ACLAME 827	-0.512502	0.0423751	0.238909
Phenylpropionate dioxygenase and related ring-hydroxylating dioxygenases, large terminal subunit	0.675033	0.00411675	0.238909
Phosphoglycolate phosphatase	0.577025	0.0192715	0.238909
PpkA	0.561229	0.0236989	0.238909
Predicted acetyltransferases and hydrolases with the alpha/beta hydrolase fold	0.675033	0.00411675	0.238909
probable acetyltransferase	-0.512502	0.0423751	0.238909
Probable lipoprotein	-0.512502	0.0423751	0.238909
probable membrane protein YPO2863	-0.569891	0.0211838	0.238909
Probable tautomerase YolI/YrdN	0.512502	0.0423751	0.238909
Protein of unknown function DUF159	-0.598086	0.0143971	0.238909
Protein serine/threonine phosphatase PrpC, regulation of stationary phase	-0.512502	0.0423751	0.238909
Putative 2-component regulator	-0.512502	0.0423751	0.238909
Putative dehydrogenase	0.577025	0.0192715	0.238909
putative exported protein	0.512502	0.0423751	0.238909
putative helicase	-0.512502	0.0423751	0.238909
putative integrase protein	-0.512502	0.0423751	0.238909
putative oxygenase putative secreted protein	-0.512502	0.0423751	0.238909
putative phosphoribulokinase/uridine kinase protein	-0.512502	0.0423751	0.238909
putative site-specific recombinase	-0.512502	0.0423751	0.238909
Putative virulence factor	0.561229	0.0236989	0.238909
Replicative DNA helicase EC 3.6.1.- in PFGI-1-like cluster	-0.512502	0.0423751	0.238909
RlgA	-0.512502	0.0423751	0.238909
Ser/Thr and Tyr protein phosphatase dual specificity	-0.512502	0.0423751	0.238909
SrfB	0.561229	0.0236989	0.238909
SSU rRNA # 16S rRNA, small subunit ribosomal RNA - 3 prime truncation	-0.675033	0.00411675	0.238909
SSU rRNA # 16S rRNA, small subunit ribosomal RNA - 5 prime truncation	-0.675033	0.00411675	0.238909
SSU rRNA ## 16S rRNA, small subunit ribosomal RNA	0.675033	0.00411675	0.238909
Stress response diiron-containing protein YciF	-0.561229	0.0236989	0.238909
T6SS PAAR-repeat protein / actin-ADP-ribosylating toxin	-0.512502	0.0423751	0.238909
T6SS secretion lipoprotein TssJ VasD	0.512502	0.0423751	0.238909
T6SS sigma-54-dependent regulator VasH	0.512502	0.0423751	0.238909
Thermostable hemolysin delta-VPH	-0.512502	0.0423751	0.238909
Transducer protein car	-0.512502	0.0423751	0.238909
Transposase and inactivated derivatives, IS30 family	-0.512502	0.0423751	0.238909
Transposase InsD for insertion element IS2	0.598086	0.0143971	0.238909
Type II restriction-modification system methylation subunit	-0.512502	0.0423751	0.238909
type III chaperone protein ShcA	-0.512502	0.0423751	0.238909
type III effector HopAG1	-0.512502	0.0423751	0.238909
Type IV pilin PilA	-0.580465	0.0183987	0.238909
Uncharacterized LysM domain protein YgaU	0.512502	0.0423751	0.238909
Uncharacterized protein Npun_F4007	-0.512502	0.0423751	0.238909
Uncharacterized protein similar to VCA0109	0.512502	0.0423751	0.238909
Unknown, probable amidinotransferase	-0.512502	0.0423751	0.238909
YafQ toxin protein	-0.512502	0.0423751	0.238909

## Sheet: 7dpi
RowNames	correlations(r2)	p_values	adjusted_p_values_BH
Alginate biosynthesis protein AlgJ	0.507598	0.0447336	0.221959
colicin/pyosin nuclease family protein	0.507598	0.0447336	0.221959
DTDP-glucose 4,6-dehydratase	0.507598	0.0447336	0.221959
Glycosyl transferase, family 2	0.507598	0.0447336	0.221959
Phage tail fiber protein GpH	0.507598	0.0447336	0.221959
Phage tail formation protein GpI	0.507598	0.0447336	0.221959
Acyl carrier protein phosphodiesterase EC 3.1.4.14	0.522476	0.0378667	0.211577
Anaerobic nitric oxide reductase transcription regulator NorR	0.522476	0.0378667	0.211577
Dam modification methylase	0.522476	0.0378667	0.211577
FIG00955955: hypothetical protein	0.522476	0.0378667	0.211577
FIG00957682: hypothetical protein	0.522476	0.0378667	0.211577
FIG00958235: hypothetical protein	0.522476	0.0378667	0.211577
FIG00958268: hypothetical protein	0.522476	0.0378667	0.211577
FIG00960376: hypothetical protein	0.522476	0.0378667	0.211577
FIG00961484: hypothetical protein	0.522476	0.0378667	0.211577
FIG00962753: hypothetical protein	0.522476	0.0378667	0.211577
Flavohemoglobin / Nitric oxide dioxygenase EC 1.14.12.17	0.522476	0.0378667	0.211577
Glutamine ABC transporter, permease protein GlnP	0.522476	0.0378667	0.211577
Glutamine ABC transporter, substrate-binding protein GlnH	0.522476	0.0378667	0.211577
Glyceraldehyde-3-phosphate ketol-isomerase EC 5.3.1.1	0.522476	0.0378667	0.211577
Integrase	0.522476	0.0378667	0.211577
ISPpu14, transposase Orf2	0.522476	0.0378667	0.211577
Lactoylglutathione lyase	0.522476	0.0378667	0.211577
Lipoprotein-related protein	0.522476	0.0378667	0.211577
Mn2+/Fe2+ transporter, NRAMP family	0.522476	0.0378667	0.211577
Nitronate monooxygenase EC 1.13.12.16	0.522476	0.0378667	0.211577
Probable tautomerase YolI/YrdN	0.522476	0.0378667	0.211577
putative cytoplasmic protein	0.522476	0.0378667	0.211577
putative exported protein	0.522476	0.0378667	0.211577
T6SS PAAR-repeat protein / RhaS protein	0.522476	0.0378667	0.211577
T6SS secretion lipoprotein TssJ VasD	0.522476	0.0378667	0.211577
T6SS sigma-54-dependent regulator VasH	0.522476	0.0378667	0.211577
Uncharacterized LysM domain protein YgaU	0.522476	0.0378667	0.211577
Uncharacterized protein similar to VCA0109	0.522476	0.0378667	0.211577
Unknown, probable insecticidal toxin	0.522476	0.0378667	0.211577
Membrane protein insertion efficiency factor YidD	0.570127	0.0211182	0.211577
5'-methylthioadenosine phosphorylase EC 2.4.2.28	0.593974	0.0152633	0.211577
ADP-ribosylglycohydrolase family protein	0.593974	0.0152633	0.211577
Aminotransferase	0.593974	0.0152633	0.211577
Aspartate aminotransferase	0.593974	0.0152633	0.211577
Beta-phosphoglucomutase EC 5.4.2.6	0.593974	0.0152633	0.211577
FIG00957419: hypothetical protein	0.593974	0.0152633	0.211577
FIG022160: hypothetical toxin	0.593974	0.0152633	0.211577
GDP-mannose pyrophosphatase NudK	0.593974	0.0152633	0.211577
Phosphoglycolate phosphatase	0.593974	0.0152633	0.211577
Putative dehydrogenase	0.593974	0.0152633	0.211577
Transposase InsO for insertion sequence element IS911	0.593974	0.0152633	0.211577
Transposase InsD for insertion element IS2	0.604518	0.0131194	0.211577
ABC transporter, ATP-binding protein	0.626092	0.00947001	0.211577
FIG003033: Helicase domain protein	0.626092	0.00947001	0.211577
FIG00955530: hypothetical protein	0.626092	0.00947001	0.211577
FIG00960688: hypothetical protein	0.626092	0.00947001	0.211577
HigA protein antitoxin to HigB	0.626092	0.00947001	0.211577
PpkA	0.626092	0.00947001	0.211577
Putative virulence factor	0.626092	0.00947001	0.211577
SrfB	0.626092	0.00947001	0.211577
Homolog of plant auxin-responsive GH3-like protein	0.646774	0.00677438	0.211577
Phenylpropionate dioxygenase and related ring-hydroxylating dioxygenases, large terminal subunit	0.646774	0.00677438	0.211577
Predicted acetyltransferases and hydrolases with the alpha/beta hydrolase fold	0.646774	0.00677438	0.211577
SSU rRNA ## 16S rRNA, small subunit ribosomal RNA	0.646774	0.00677438	0.211577
Alkylhydroperoxidase AhpD domain protein	-0.646774	0.00677438	0.211577
FIG00954991: hypothetical protein	-0.646774	0.00677438	0.211577
FIG00966085: hypothetical protein	-0.646774	0.00677438	0.211577
major tail protein, putative	-0.646774	0.00677438	0.211577
NADP-specific glutamate dehydrogenase EC 1.4.1.4	-0.646774	0.00677438	0.211577
SSU rRNA # 16S rRNA, small subunit ribosomal RNA - 3 prime truncation	-0.646774	0.00677438	0.211577
SSU rRNA # 16S rRNA, small subunit ribosomal RNA - 5 prime truncation	-0.646774	0.00677438	0.211577
Haemin uptake system outer membrane receptor	-0.62637	0.00942881	0.211577
ATP-dependent helicase	-0.626092	0.00947001	0.211577
Conjugative transfer pilus-tip adhesin protein PilV in PFGI-1-like cluster	-0.626092	0.00947001	0.211577
Copper-sensing two-component system response regulator CpxR	-0.626092	0.00947001	0.211577
FIG00957942: hypothetical protein	-0.626092	0.00947001	0.211577
FIG00959048: hypothetical protein	-0.626092	0.00947001	0.211577
probable membrane protein YPO2863	-0.626092	0.00947001	0.211577
Stress response diiron-containing protein YciF	-0.626092	0.00947001	0.211577
FIG00953767: hypothetical protein	-0.604518	0.0131194	0.211577
FIG00962567: hypothetical protein	-0.604518	0.0131194	0.211577
FIG041301: Hypothetical protein	-0.604518	0.0131194	0.211577
Protein of unknown function DUF159	-0.604518	0.0131194	0.211577
Carnitine operon transcriptional regulator @ Transcriptional regulator containing an amidase domain and an AraC-type DNA-binding HTH domain	-0.593974	0.0152633	0.211577
DedA family inner membrane protein YohD	-0.593974	0.0152633	0.211577
Mll4618 protein	-0.593974	0.0152633	0.211577
FIG00956200: hypothetical protein	-0.579809	0.0185627	0.211577
Phage-related protein	-0.574028	0.0200578	0.211577
2,3-diaminopropionate for siderophore biosynthesis protein SbnB	-0.522476	0.0378667	0.211577
Acyl-CoA long-chain enzyme transcriptional related heme family	-0.522476	0.0378667	0.211577
Adenylate-forming enzyme	-0.522476	0.0378667	0.211577
ADP-ribose 1-phosphate phophatase related protein	-0.522476	0.0378667	0.211577
ATP-dependent DNA helicase UvrD/PcrA, proteobacterial paralog	-0.522476	0.0378667	0.211577
ATP-dependent endonuclease family protein	-0.522476	0.0378667	0.211577
Bacteriocin/lantibiotic efflux ABC transporter, permease/ATP-binding protein	-0.522476	0.0378667	0.211577
Conjugative transfer protein PilN in PFGI-1-like cluster	-0.522476	0.0378667	0.211577
Conjugative transfer protein PilR in PFGI-1-like cluster	-0.522476	0.0378667	0.211577
conserved membrane protein, multidrug efflux associated	-0.522476	0.0378667	0.211577
DNA-binding protein, CopG family	-0.522476	0.0378667	0.211577
DUF1526 domain-containing protein	-0.522476	0.0378667	0.211577
Efflux ABC transporter, ATP-binding protein	-0.522476	0.0378667	0.211577
Fatty acid hydroxylase family carotene hydroxylase/sterol desaturase	-0.522476	0.0378667	0.211577
Fe-S oxidoreductase	-0.522476	0.0378667	0.211577
Fic domain protein, PA0574 type	-0.522476	0.0378667	0.211577
FIG00955785: hypothetical protein	-0.522476	0.0378667	0.211577
FIG00958851: hypothetical protein	-0.522476	0.0378667	0.211577
FIG00959181: hypothetical protein	-0.522476	0.0378667	0.211577
FIG00959753: hypothetical protein	-0.522476	0.0378667	0.211577
FIG00963216: hypothetical protein	-0.522476	0.0378667	0.211577
FIG00977232: hypothetical protein	-0.522476	0.0378667	0.211577
FIG020042: hypothetical protein	-0.522476	0.0378667	0.211577
FIG036672: Nucleoside-diphosphate-sugar epimerase	-0.522476	0.0378667	0.211577
Gentisate 1,2-dioxygenase	-0.522476	0.0378667	0.211577
glycosyltransferase, group 1 family protein	-0.522476	0.0378667	0.211577
His-Xaa-Ser system radical SAM maturase HxsB	-0.522476	0.0378667	0.211577
His-Xaa-Ser system radical SAM maturase HxsC	-0.522476	0.0378667	0.211577
hypothetical protein in PFGI-1-like cluster	-0.522476	0.0378667	0.211577
IncP-type oriT binding protein TraJ	-0.522476	0.0378667	0.211577
ISxac3 transposase	-0.522476	0.0378667	0.211577
Linoleoyl-CoA desaturase EC 1.14.19.3	-0.522476	0.0378667	0.211577
major capsid protein	-0.522476	0.0378667	0.211577
miscellaneous; unknown	-0.522476	0.0378667	0.211577
modification methylase	-0.522476	0.0378667	0.211577
Mrr restriction system protein	-0.522476	0.0378667	0.211577
Origin specific replication binding factor	-0.522476	0.0378667	0.211577
Outer membrane autotransporter barrel	-0.522476	0.0378667	0.211577
Outer membrane iron.B12.siderophore.hemin receptor	-0.522476	0.0378667	0.211577
phage-related regulatory protein cII	-0.522476	0.0378667	0.211577
Phage capsid and scaffold	-0.522476	0.0378667	0.211577
Phage portal connector protein	-0.522476	0.0378667	0.211577
Phage protein ACLAME 827	-0.522476	0.0378667	0.211577
probable acetyltransferase	-0.522476	0.0378667	0.211577
Probable lipoprotein	-0.522476	0.0378667	0.211577
Protein serine/threonine phosphatase PrpC, regulation of stationary phase	-0.522476	0.0378667	0.211577
Putative 2-component regulator	-0.522476	0.0378667	0.211577
putative helicase	-0.522476	0.0378667	0.211577
putative integrase protein	-0.522476	0.0378667	0.211577
putative oxygenase putative secreted protein	-0.522476	0.0378667	0.211577
putative phosphoribulokinase/uridine kinase protein	-0.522476	0.0378667	0.211577
putative site-specific recombinase	-0.522476	0.0378667	0.211577
Replicative DNA helicase EC 3.6.1.- in PFGI-1-like cluster	-0.522476	0.0378667	0.211577
RlgA	-0.522476	0.0378667	0.211577
Ser/Thr and Tyr protein phosphatase dual specificity	-0.522476	0.0378667	0.211577
T6SS PAAR-repeat protein / actin-ADP-ribosylating toxin	-0.522476	0.0378667	0.211577
Thermostable hemolysin delta-VPH	-0.522476	0.0378667	0.211577
Transducer protein car	-0.522476	0.0378667	0.211577
Transposase and inactivated derivatives, IS30 family	-0.522476	0.0378667	0.211577
Type II restriction-modification system methylation subunit	-0.522476	0.0378667	0.211577
type III chaperone protein ShcA	-0.522476	0.0378667	0.211577
type III effector HopAG1	-0.522476	0.0378667	0.211577
Uncharacterized protein Npun_F4007	-0.522476	0.0378667	0.211577
Unknown, probable amidinotransferase	-0.522476	0.0378667	0.211577
YafQ toxin protein	-0.522476	0.0378667	0.211577
Type IV pilin PilA	-0.507598	0.0447336	0.221959
FIG00954979: hypothetical protein	-0.50686	0.0450971	0.221959
