# Supplementary material for: In vitro, in planta, and comparative genomic analyses of Pseudomonas syringae pv. syringae strains of pepper (Capsicum annuum var. annuum)
Source: Microbiol Spectr. 2024 May 7;12(6):e00064-24. doi: 10.1128/spectrum.00064-24 (PMC11237606; doi:10.1128/spectrum.00064-24)
Supplement: Table S6 — Pseudogenes (n=184) present in the variable genome of the 16 Pseudomonas syringae pv. syringae (Pss) strains. [file spectrum.00064-24-s0008.xlsx]

## Sheet: Pseudogenes
Table S6. Pseudogenes (n=184) present in the variable genome of the 16 Pseudomonas syringae pv. syringae (Pss) strains. The numbers (0 to 9) indicate the number of pseudogenes present in each gene carried by the different strains.
Pseudogenes	SM205-2	SM181-4	SM191-1	SM1042-14R	SM1038-14	SM207-3	SM1031-4	SM1030-14	SM190-8	SM51-19	SM109-18	SM04-2018-04	SM155-18	SM226-1	SM156-18	SM914-13
cis/trans isomerase	1	1	1	2	1	1	1	1	1	1	1	1	1	1	1	0
DNA or RNA helicases of superfamily II	2	2	2	2	2	2	1	1	1	1	1	1	1	1	1	0
Esterase/lipase/thioesterase	1	1	1	1	1	1	1	1	1	1	1	1	1	1	1	0
FIG016502: iron uptake protein	1	1	1	1	1	1	1	1	1	1	1	1	1	1	1	0
FIG024006: iron uptake protein	1	1	1	1	1	1	1	1	1	1	1	1	1	1	1	0
FIG138928: iron-regulated membrane protein	1	1	1	1	1	1	1	1	1	1	1	1	1	1	1	0
GCN5-related N-acetyltransferase	1	1	1	1	1	1	1	1	2	2	1	1	1	1	1	0
Glutathione S-transferase N-terminal domain protein EC 2.5.1.18	1	1	1	1	1	1	1	1	1	1	1	1	1	1	1	0
Maleylacetoacetate isomerase EC 5.2.1.2 @ Glutathione S-transferase, zeta EC 2.5.1.18	1	1	1	1	1	1	1	1	0	1	1	1	1	1	1	1
Nicotinamide-nucleotide amidase EC 3.5.1.42	1	1	1	1	1	1	2	2	1	1	1	1	1	1	1	0
Periplasmic aromatic aldehyde oxidoreductase, iron-sulfur subunit YagT	1	1	1	1	1	1	1	1	1	1	1	1	1	1	1	0
Phage tape measure protein Mup42	1	1	1	1	1	1	1	1	1	1	1	1	1	1	1	0
Transcriptional regulator PA4174, LysR family	1	1	1	1	1	1	1	1	1	1	1	1	1	1	1	0
Transketolase, C-terminal section EC 2.2.1.1	1	1	1	1	1	1	1	1	1	1	1	1	1	1	1	0
Transketolase, N-terminal section EC 2.2.1.1	1	1	1	1	1	1	1	1	1	1	1	1	1	1	1	0
2,4-diketo-3-deoxy-L-fuconate hydrolase	1	1	1	1	1	1	1	1	1	1	1	1	1	1	1	0
ABC transporter, ATP-binding protein cluster 8, B12/iron complex	1	1	1	1	1	1	1	1	1	1	1	1	1	1	1	0
ABC transporter, permease protein cluster 8, B12/iron complex	1	1	1	1	1	1	1	1	1	1	1	1	1	1	1	0
ABC transporter, substrate-binding protein cluster 8, B12/iron complex	1	1	1	1	1	1	1	1	1	1	1	1	1	1	1	0
alpha-1,6-rhamnosyltransferase	1	1	1	1	1	1	1	1	1	1	1	1	1	1	1	0
Beta-lactamase class C and other penicillin binding proteins	1	1	1	1	1	1	1	1	1	1	1	1	1	1	1	0
Chloroperoxidase	1	1	1	1	1	1	1	1	1	1	1	1	1	1	1	0
Cryptic haloacid dehalogenase 1 EC 3.8.1.2	1	1	1	1	1	1	1	1	1	1	1	1	1	1	1	0
D-isomer specific 2-hydroxyacid dehydrogenase family protein	1	1	1	1	1	1	1	1	1	1	1	1	1	1	1	0
Fic domain protein, YP3572 type	1	1	1	1	1	1	1	1	1	1	1	1	1	1	1	0
FIG00956371: hypothetical protein	1	1	1	1	1	1	1	1	1	1	1	1	1	1	1	0
FIG00957783: hypothetical protein	1	1	1	1	1	1	1	1	1	1	1	1	1	2	2	0
FIG00960671: hypothetical protein	1	1	1	1	1	1	1	1	1	1	1	1	1	1	1	0
FIG00961210: hypothetical protein	1	1	1	1	1	1	1	1	1	1	1	1	1	1	1	0
FIG00962631: hypothetical protein	1	1	1	1	1	1	1	1	1	1	1	1	1	1	1	0
FIG00964338: hypothetical protein	1	1	1	1	1	1	1	1	1	1	1	1	1	1	1	0
FIG160596: Signaling protein with membrane-bound sensor domain and GGDEF domain	1	1	1	2	1	1	3	2	1	1	1	1	1	1	1	0
gluconolactonase family protein	1	1	1	1	1	1	1	1	1	1	1	1	1	1	1	0
hypothetical protein AF1210	1	1	1	1	1	1	1	1	1	1	1	1	1	1	1	0
Lysine exporter protein LysE/YggA	1	1	1	1	1	1	1	1	1	1	1	1	1	1	1	0
Nitrilotriacetate monooxygenase component A EC 1.14.13.-	1	1	1	1	1	1	1	1	1	1	1	1	1	1	1	0
Phosphopantetheinyl transferase	2	2	2	2	2	2	2	1	2	1	1	1	1	1	1	0
Prevent host death protein, Phd antitoxin	1	1	1	1	1	1	2	2	2	2	1	1	1	1	1	0
Probable secreted protein	1	1	1	1	1	1	1	1	1	1	1	1	1	2	2	0
protein of unknown function DUF201	1	1	1	1	1	1	1	1	1	1	1	1	1	1	1	0
Putative aminotransferase	1	1	1	1	1	1	1	1	1	1	1	1	1	1	1	0
Putative secreted amidase SCO6344	1	1	1	1	1	1	1	1	1	1	1	1	1	1	1	0
response regulator receiver protein	1	1	1	1	1	1	1	1	1	1	1	1	1	1	1	0
Ribosomal protein S8	1	1	1	1	1	1	1	1	1	1	1	1	1	1	1	0
Trimethylamine-N-oxide reductase Cytochrome c EC 1.7.2.3	1	1	1	1	1	1	1	1	1	1	1	1	1	1	1	0
Uncharacterized protein Pfl_4311	1	1	1	2	1	1	1	1	1	1	1	1	1	1	1	0
Acyl carrier protein phosphodiesterase EC 3.1.4.14	1	1	1	1	1	1	1	1	1	1	1	1	1	0	0	1
Anaerobic nitric oxide reductase transcription regulator NorR	1	1	1	1	1	1	1	1	1	1	1	1	1	0	0	1
Error-prone, lesion bypass DNA polymerase V UmuC	3	3	3	3	3	3	1	1	0	0	1	1	1	6	7	8
Flavohemoglobin / Nitric oxide dioxygenase EC 1.14.12.17	1	1	1	1	1	1	1	1	1	1	1	1	1	0	0	1
Integrase	3	3	3	3	3	3	3	3	2	2	4	4	4	0	0	4
Lipoprotein-related protein	1	1	1	1	1	1	1	1	1	1	1	1	1	0	0	1
Mn2+/Fe2+ transporter, NRAMP family	1	1	1	1	1	1	1	1	1	1	1	1	1	0	0	1
T6SS PAAR-repeat protein / RhaS protein	2	2	2	2	2	2	3	3	5	5	3	1	3	0	0	4
T6SS secretion lipoprotein TssJ VasD	1	1	1	1	1	1	1	1	1	1	1	1	1	0	0	1
T6SS sigma-54-dependent regulator VasH	1	1	1	1	1	1	1	1	1	1	1	1	1	0	0	1
Uncharacterized LysM domain protein YgaU	1	1	1	1	1	1	1	1	1	1	1	1	1	0	0	1
Copper chaperone	1	1	1	1	1	1	1	1	0	0	1	1	1	1	1	1
Coupling protein VirD4, ATPase required for T-DNA transfer	3	2	2	2	2	2	1	1	0	0	1	1	1	2	2	2
Dam modification methylase	1	1	1	1	1	1	2	2	1	1	1	1	1	0	0	1
DNA/RNA helicase in PFGI-1-like cluster	1	1	1	1	1	1	1	1	0	0	1	1	1	4	4	2
FIG00955955: hypothetical protein	1	1	1	1	1	1	1	1	1	1	1	1	1	0	0	1
FIG00957682: hypothetical protein	1	1	1	1	1	1	1	1	1	1	1	1	1	0	0	1
FIG00958235: hypothetical protein	1	1	1	1	1	1	1	1	1	1	1	1	1	0	0	1
FIG00958268: hypothetical protein	1	1	1	1	1	1	1	1	1	1	1	1	1	0	0	1
FIG00960376: hypothetical protein	1	1	1	1	1	1	1	1	1	1	1	1	1	0	0	1
FIG00961484: hypothetical protein	1	1	1	1	1	1	1	1	1	1	1	1	1	0	0	1
FIG00962376: hypothetical protein	1	1	1	1	1	1	0	0	1	1	1	1	1	1	1	1
FIG00962753: hypothetical protein	1	1	1	1	1	1	1	1	2	2	3	3	3	0	0	1
Glutamine ABC transporter, permease protein GlnP	1	1	1	1	1	1	1	1	1	1	1	1	1	0	0	1
Glutamine ABC transporter, substrate-binding protein GlnH	1	1	1	1	1	1	1	1	2	2	2	2	2	0	0	2
Glyceraldehyde-3-phosphate ketol-isomerase EC 5.3.1.1	1	1	1	1	1	1	1	1	1	1	1	1	1	0	0	1
ISPpu14, transposase Orf2	1	1	1	1	1	1	1	1	1	1	2	2	2	0	0	1
Lactoylglutathione lyase	1	1	1	1	1	1	1	1	1	1	1	1	1	0	0	1
Nitronate monooxygenase EC 1.13.12.16	1	1	1	1	1	1	1	1	1	1	1	1	1	0	0	1
Outer membrane protein V	1	1	1	1	1	1	0	0	1	1	1	1	1	1	1	2
Probable tautomerase YolI/YrdN	1	1	1	1	1	1	1	1	1	1	1	1	1	0	0	1
putative cytoplasmic protein	1	1	1	1	1	1	2	2	2	2	2	2	2	0	0	2
putative exported protein	1	1	1	1	1	1	1	1	1	1	1	1	1	0	0	1
tail fiber assembly domain protein	1	1	1	1	1	1	0	0	1	1	1	1	1	1	1	1
topoisomerase domain protein	1	1	1	1	1	1	1	1	1	1	0	1	0	1	1	1
Uncharacterized protein similar to VCA0109	1	1	1	1	1	1	1	1	1	1	1	1	1	0	0	1
Unknown, probable insecticidal toxin	1	1	1	1	1	1	1	1	1	1	1	1	1	0	0	2
ABC transporter, ATP-binding protein	1	1	1	1	1	1	1	1	1	1	1	1	1	0	0	0
Electron transport complex protein RnfB	1	1	1	1	1	1	1	1	1	1	0	0	0	1	1	1
FIG00955530: hypothetical protein	1	1	1	1	1	1	1	1	1	1	1	1	1	0	0	0
HigA protein antitoxin to HigB	1	1	1	1	1	1	1	1	1	1	1	1	1	0	0	0
Hydroxypyruvate isomerase EC 5.3.1.22	1	1	1	1	1	1	1	1	0	0	1	1	1	1	1	0
Periplasmic aromatic aldehyde oxidoreductase, FAD binding subunit YagS	1	1	1	1	1	1	1	1	0	0	1	1	1	1	1	0
Periplasmic aromatic aldehyde oxidoreductase, molybdenum binding subunit YagR	1	1	1	1	1	1	1	1	0	0	1	1	1	1	1	0
Putative large exoprotein involved in heme utilization or adhesion of ShlA/HecA/FhaA family	2	2	2	2	2	2	3	3	0	0	2	2	2	0	0	0
Putative oxidoreductase	1	1	1	1	1	1	1	1	2	2	0	0	0	1	1	1
RelB/StbD replicon stabilization protein antitoxin to RelE/StbE	1	1	1	1	1	1	1	1	1	1	0	0	0	1	1	1
Channel-forming transporter/cytolysins activator of TpsB family	1	1	1	1	1	1	1	1	0	0	1	1	1	1	1	0
FIG003033: Helicase domain protein	1	1	1	1	1	1	1	1	1	1	1	1	1	0	0	0
FIG00956747: hypothetical protein	1	1	1	1	1	1	0	0	1	1	1	1	1	2	2	0
FIG00957444: hypothetical protein	1	1	1	1	1	1	0	0	1	1	1	1	1	1	1	0
FIG00960652: hypothetical protein	3	3	3	3	3	3	2	2	1	1	0	0	0	1	1	1
FIG00960688: hypothetical protein	1	1	1	1	1	1	1	1	1	1	1	1	1	0	0	0
FIG045511: hypothetical antitoxin to FIG022160: hypothetical toxin	1	1	1	1	1	1	1	1	1	1	0	0	0	1	1	1
HIPA PROTEIN	1	1	1	1	1	1	1	1	1	1	0	0	0	1	1	1
PpkA	1	1	1	1	1	1	1	1	1	1	1	1	1	0	0	0
Probable phospholipase protein	1	1	1	1	1	1	1	1	1	1	0	0	0	2	2	1
Protein-disulfide isomerase	2	2	2	2	2	2	2	2	1	1	0	0	0	1	1	1
Putative transposase InsK for insertion sequence element IS150	12	12	11	1	11	11	9	7	5	5	0	0	0	34	38	14
Putative virulence factor	1	1	1	1	1	1	1	1	1	1	1	1	1	0	0	0
SrfB	1	1	1	1	1	1	1	1	1	1	1	1	1	0	0	0
Type IV secretory pathway, VirB4 components	1	1	1	1	1	1	2	2	1	1	0	0	0	1	1	1
5S rRNA # 5S ribosomal RNA - 3 prime truncation	1	1	1	1	1	1	1	1	0	0	1	1	1	0	0	3
Fatty acid desaturase	1	1	1	1	1	1	0	0	1	1	1	1	1	0	0	2
FIG00956200: hypothetical protein	1	0	1	1	0	0	1	1	0	1	1	1	1	1	1	1
Uncharacterized GST-like protein yncG	1	1	1	1	1	1	0	0	0	0	1	1	1	1	1	1
Chromosome partitioning ATPase in PFGI-1-like cluster, ParA-like	1	1	1	1	1	1	1	1	1	0	0	0	0	1	1	1
Efflux protein, LysE family	1	1	1	1	1	1	1	1	1	1	0	0	0	1	1	0
FIG00953648: hypothetical protein	1	1	1	1	1	1	1	1	1	1	0	0	0	1	1	0
FIG00957157: hypothetical protein	1	1	1	1	1	1	1	0	1	1	0	0	0	1	1	1
FIG00963293: hypothetical protein	1	1	1	1	1	1	0	0	1	1	1	1	1	0	0	1
FIG00966885: hypothetical protein	1	1	1	1	1	1	1	1	1	1	0	0	0	1	1	0
Phage repressor	1	1	1	1	1	1	0	0	0	0	1	1	1	1	1	1
Protein translocase membrane subunit SecG	1	1	1	1	1	1	1	1	1	0	0	0	0	1	1	1
Putative threonine efflux protein	1	1	1	1	1	1	1	1	1	1	0	0	0	1	1	0
regulatory protein, LuxR	1	1	1	1	1	1	1	1	1	1	0	0	0	1	1	0
Type I restriction-modification system, DNA-methyltransferase subunit M EC 2.1.1.72	1	1	1	1	1	1	2	2	0	0	0	0	0	1	1	2
Mannosyltransferase	1	1	1	1	1	1	1	1	1	1	0	0	0	0	0	1
Orf21; putative lipoprotein	1	1	1	1	1	1	1	1	1	1	0	0	0	0	0	1
Siderophore biosynthesis non-ribosomal peptide synthetase modules	6	8	6	5	5	4	3	2	1	2	0	0	0	0	0	1
Transposase InsN for insertion sequence element IS911	2	2	2	2	2	2	2	1	1	1	0	0	0	0	0	2
Type I secretion system ATPase	1	1	1	1	1	1	1	1	1	1	0	0	0	0	0	1
Aconitase B	1	1	1	1	1	1	1	1	0	0	0	0	0	2	2	1
Candidate type III effector Hop protein	1	1	1	1	1	1	1	1	0	0	0	0	0	2	2	1
Colicin immunity protein	1	1	1	1	1	1	0	0	1	1	0	0	0	1	1	1
Conjugative transfer ATPase PilU in PFGI-1-like cluster	1	1	1	1	1	1	1	1	0	0	0	0	0	2	2	1
Conjugative transfer protein PilP in PFGI-1-like cluster	1	1	1	1	1	1	1	1	0	0	0	0	0	2	2	1
DNA topoisomerase III EC 5.99.1.2 in PFGI-1-like cluster	1	1	1	1	1	1	1	1	0	0	0	0	0	2	2	2
EriC-type fluoride/proton exchange protein	1	1	1	1	1	1	1	1	1	1	0	0	0	0	0	1
FIG004780: hypothetical protein in PFGI-1-like cluster	2	2	2	2	2	2	2	2	0	0	0	0	0	3	3	1
FIG00956220: hypothetical protein	1	1	1	1	1	1	1	1	1	1	0	0	0	0	0	1
FIG00958347: hypothetical protein	1	1	1	1	1	1	2	2	0	0	0	0	0	1	1	1
FIG00960315: hypothetical protein	1	1	1	1	1	1	1	1	0	0	0	0	0	2	2	1
FIG00960528: hypothetical protein	1	1	1	1	1	1	1	1	0	0	0	0	0	1	1	1
FIG00964959: hypothetical protein	1	1	1	1	1	1	1	1	1	1	0	0	0	0	0	1
FIG00965215: hypothetical protein	1	1	1	1	1	1	1	1	1	1	0	0	0	0	0	1
FIG01210404: hypothetical protein	1	1	1	1	1	1	1	1	0	0	0	0	0	1	1	1
FIG023873: Plasmid related protein	1	1	1	1	1	1	1	1	0	0	0	0	0	6	6	1
FIG026997: Hypothetical protein	1	1	1	1	1	1	1	1	0	0	0	0	0	3	3	1
FIG034376: Hypothetical protein	1	1	1	1	1	1	1	1	0	0	0	0	0	2	2	1
FIG034647: hypothetical protein in PFGI-1-like cluster	1	1	1	1	1	1	1	1	0	0	0	0	0	1	1	1
FIG051360: Periplasmic protein TonB, links inner and outer membranes	1	1	1	1	1	1	1	1	0	0	0	0	0	2	2	1
FIG141694: hypothetical protein in PFGI-1-like cluster	1	1	1	1	1	1	1	1	0	0	0	0	0	1	1	1
FIG141751: hypothetical protein in PFGI-1-like cluster	1	1	1	1	1	1	1	1	0	0	0	0	0	1	1	1
Glycosyltransferase WbpZ	1	1	1	1	1	1	1	1	1	1	0	0	0	0	0	1
Integrase regulator R	1	1	1	1	1	1	1	1	0	0	0	0	0	1	1	1
Membrane protein insertion efficiency factor YidD	1	1	1	1	1	1	1	1	1	1	1	0	0	0	0	0
Pathogenesis-related protein	1	1	1	1	1	1	1	1	0	0	1	1	1	0	0	0
PilL	1	1	1	1	1	1	1	1	0	0	0	0	0	2	2	1
probable exported protein STY4558	1	1	1	1	1	1	1	1	0	0	0	0	0	2	2	1
Protein with ParB-like nuclease domain in PFGI-1-like cluster	1	1	1	1	1	1	1	1	0	0	0	0	0	1	1	1
PUTATIVE VGR-RELATED PROTEIN	2	2	2	2	2	2	2	2	2	2	0	0	0	0	0	2
Soluble lytic murein transglycosylase and related regulatory proteins some contain LysM/invasin domains	1	1	1	1	1	1	1	1	0	0	0	0	0	2	2	1
Surface antigen	1	1	1	1	1	1	1	1	1	1	0	0	0	0	0	1
Transcriptional regulator YeiE, LysR family	1	1	1	1	1	1	1	1	1	1	0	0	0	0	0	1
Transposase InsD for insertion element IS2	1	1	1	1	1	1	0	0	1	1	1	1	1	0	0	0
Type I restriction-modification system, restriction subunit R EC 3.1.21.3	1	1	1	1	1	1	2	2	0	0	0	0	0	1	1	1
Type I restriction-modification system, specificity subunit S	1	1	1	1	1	1	1	1	0	0	0	0	0	1	1	1
ADP-ribosylglycohydrolase family protein	1	1	1	1	1	1	1	1	1	1	0	0	0	0	0	0
Phage endolysin	0	0	0	0	0	0	2	2	1	1	2	2	2	1	1	2
Phage minor tail protein	0	0	0	0	0	0	4	2	2	2	2	2	2	2	2	2
Phage tail tip, assembly protein I	0	0	0	0	0	0	2	2	1	1	1	1	1	1	1	1
Phage terminase, small subunit	0	0	0	0	0	0	2	2	1	1	1	1	1	1	1	3
Thiol-disulfide isomerase and thioredoxins	1	1	1	1	1	1	2	2	0	0	0	0	0	1	1	0
transcription antiterminator	1	1	1	1	1	1	0	0	0	0	1	1	1	0	0	1
Transposase InsO for insertion sequence element IS911	1	1	1	1	1	1	8	7	2	2	0	0	0	0	0	0
5'-methylthioadenosine phosphorylase EC 2.4.2.28	1	1	1	1	1	1	1	1	1	1	0	0	0	0	0	0
Aminotransferase	1	1	1	1	1	1	1	1	1	1	0	0	0	0	0	0
Aspartate aminotransferase	1	1	1	1	1	1	1	1	1	1	0	0	0	0	0	0
ATPase required for both assembly of type IV secretion complex and secretion of T-DNA complex, VirB4	1	1	1	1	1	1	0	0	0	0	1	1	1	0	0	1
ATPase required for both assembly of type IV secretion complex and secretion of T-DNA complex, VirB11	1	1	1	1	1	1	0	0	0	0	1	1	1	0	0	1
Beta-phosphoglucomutase EC 5.4.2.6	1	1	1	1	1	1	1	1	1	1	0	0	0	0	0	0
CHASE domain/PAS domain protein	0	0	0	0	0	0	1	1	1	1	1	1	1	1	1	1
Conserved domain protein	0	0	0	0	0	0	1	1	1	1	1	1	1	1	1	1
DNA topoisomerase III, TraE-type EC 5.99.1.2	1	1	1	1	1	1	0	0	0	0	1	1	2	0	0	1
DNA-binding protein	2	2	2	2	2	2	1	1	0	0	0	0	0	1	1	0
DNA-binding protein, putative	1	1	1	1	1	1	0	0	0	0	1	1	1	0	0	1
FIG00956689: hypothetical protein	1	1	1	1	1	1	0	0	1	1	0	0	0	1	1	0
FIG00957419: hypothetical protein	1	1	1	1	1	1	1	1	1	1	0	0	0	0	0	0
FIG00958579: hypothetical protein	1	1	1	1	1	1	1	1	0	0	0	0	0	1	1	0
FIG00960104: hypothetical protein	0	1	0	0	0	0	1	1	1	1	1	1	1	1	1	0
FIG00960608: hypothetical protein	1	1	1	1	0	0	1	1	0	1	1	1	1	0	0	0
FIG00961816: hypothetical protein	0	0	0	0	0	0	2	2	2	2	1	1	1	2	2	1
FIG00962529: hypothetical protein	0	0	0	0	0	0	1	1	1	1	1	1	1	1	1	1
FIG022160: hypothetical toxin	1	1	1	1	1	1	1	1	1	1	0	0	0	0	0	0
GDP-mannose pyrophosphatase NudK	1	1	1	1	1	1	1	1	1	1	0	0	0	0	0	0
Head-tail adaptor	0	0	0	0	0	0	2	2	1	1	1	1	1	1	1	2
IncN plasmid KikA protein	1	1	1	1	1	1	0	0	0	0	1	1	1	0	0	1
Inner membrane protein forms channel for type IV secretion of T-DNA complex, VirB8	1	1	1	1	1	1	0	0	0	0	1	1	1	0	0	1
Inner membrane protein of type IV secretion of T-DNA complex, TonB-like, VirB10	1	1	1	1	1	1	0	0	0	0	1	1	1	0	0	1
Inner membrane protein of type IV secretion of T-DNA complex, VirB6	1	1	1	1	1	1	0	0	0	0	1	1	1	0	0	1
ISPsy9, transposase OrfA	9	9	8	9	8	8	4	4	0	0	0	0	0	4	4	0
Lipoprotein of type IV secretion complex that spans outer membrane and periplasm, VirB7	1	1	1	1	1	1	0	0	0	0	1	1	1	0	0	1
LSU rRNA # 23S rRNA, large subunit ribosomal RNA - 5 prime truncation	0	0	0	1	0	0	1	1	1	1	1	1	1	1	1	0
Major pilus subunit of type IV secretion complex, VirB2	1	1	1	1	1	1	0	0	0	0	1	1	1	0	0	1
Minor pilin of type IV secretion complex, VirB5	1	1	1	1	1	1	0	0	0	0	1	1	1	0	0	1
Orf12	1	1	1	1	1	1	0	0	0	0	1	1	1	0	0	1
Outer membrane and periplasm component of type IV secretion of T-DNA complex, has secretin-like domain, VirB9	1	1	1	1	1	1	0	0	0	0	1	1	1	0	0	1
Peptidoglycan hydrolase VirB1, involved in T-DNA transfer	1	1	1	1	1	1	0	0	0	0	1	1	1	0	0	1
Phage integrase:Phage integrase, N-terminal SAM-like	1	1	1	1	1	1	2	2	0	0	0	0	0	1	1	0
Phage tail fiber protein	0	0	0	0	0	0	4	4	1	1	1	1	1	1	1	1
Phosphoglycolate phosphatase	1	1	1	1	1	1	1	1	1	1	0	0	0	0	0	0
Primosomal protein I	0	0	0	0	0	0	1	1	1	1	2	2	2	1	1	1
Probable carboxyvinyl-carboxyphosphonate phosphorylmutase EC 2.7.8.23	0	0	0	0	0	0	1	1	1	1	1	1	1	1	1	1
Putative dehydrogenase	1	1	1	1	1	1	1	1	1	1	0	0	0	0	0	0
Pyridoxine 4-dehydrogenase PhxI EC 1.1.1.65	0	0	0	0	0	0	1	1	1	1	1	1	1	1	1	1
Pyruvate/2-oxoglutarate dehydrogenase complex, dihydrolipoamide dehydrogenase E3 component, and related enzymes	1	1	1	1	1	1	0	0	0	0	1	1	1	0	0	1
Relaxase	1	1	1	2	1	1	0	0	0	0	1	1	1	0	0	1
resolvase, putative	1	1	1	1	1	1	0	0	1	1	0	0	0	1	1	0
tail protein	0	0	0	0	0	0	1	1	1	1	1	1	1	1	1	2
ABC transporter, ATP-binding protein cluster 3, basic aa/glutamine/opines	0	0	0	0	0	0	1	1	1	1	1	1	1	1	1	0
Glycosyl transferase, family 2	1	1	1	1	1	1	0	0	1	1	0	0	0	0	0	1
NTP pyrophosphohydrolases including oxidative damage repair enzymes	1	1	1	1	1	1	1	1	0	0	0	0	0	0	0	1
Phage terminase, large subunit	0	0	0	0	0	0	2	2	1	1	1	1	1	1	1	0
Alginate biosynthesis protein AlgJ	0	0	0	0	0	0	0	0	0	0	0	0	0	0	0	0
colicin/pyosin nuclease family protein	2	2	2	2	2	2	0	0	1	1	0	0	0	0	0	1
Conjugative transfer protein PilM in PFGI-1-like cluster	1	1	1	1	1	1	0	0	0	0	0	0	0	2	2	1
DTDP-glucose 4,6-dehydratase	1	1	1	1	1	1	0	0	1	1	0	0	0	0	0	1
FIG00953540: hypothetical protein	1	1	1	1	1	1	0	0	0	0	1	1	1	0	0	0
FIG00954979: hypothetical protein	0	0	0	0	0	0	1	1	0	1	1	1	1	1	1	1
FIG00959991: hypothetical protein	1	1	1	0	0	1	0	0	1	1	1	0	0	1	1	0
FIG00961472: hypothetical protein	0	0	0	0	0	0	1	1	1	1	1	1	1	1	1	0
FIG00961864: hypothetical protein	1	1	1	1	1	1	0	0	0	0	1	1	1	0	0	0
hypothetical protein; Some similarities with hemagglutinin/hemolysin-related protein. Putative transmembrane protein	1	1	1	1	1	1	0	0	0	0	1	1	1	0	0	0
Inner membrane protein forms channel for type IV secretion of T-DNA complex, VirB3	1	1	1	1	1	1	0	0	0	0	1	1	1	0	0	0
Phage tail fiber protein GpH	1	1	1	1	1	1	0	0	1	1	0	0	0	0	0	2
Phage tail formation protein GpI	1	1	1	1	1	1	0	0	1	1	0	0	0	0	0	2
Protein export cytoplasm protein SecA ATPase RNA helicase TC 3.A.5.1.1	1	1	1	1	1	1	0	0	0	0	1	1	1	0	0	0
Single-stranded DNA-binding protein in PFGI-1-like cluster	1	1	1	1	1	1	0	0	0	0	0	0	0	1	1	1
Stability protein	1	1	1	1	1	1	0	0	0	0	1	1	1	0	0	0
transcriptional regulator, LuxR family	1	1	1	1	1	1	0	0	0	0	1	1	1	0	0	0
Uncharacterized protein ImpD	1	1	1	1	1	1	0	0	0	0	0	0	0	1	1	1
conserved hypothetical protein	0	0	0	0	0	0	2	2	2	2	1	1	1	0	0	2
Cystathionine beta-synthase EC 4.2.1.22	1	1	1	1	1	1	1	1	0	0	0	0	0	0	0	0
FIG00954991: hypothetical protein	0	0	0	0	0	0	3	3	0	0	2	2	2	1	1	2
Mannose-6-phosphate isomerase	1	1	1	1	1	1	1	1	0	0	0	0	0	0	0	0
NADP-specific glutamate dehydrogenase EC 1.4.1.4	0	0	0	0	0	0	3	3	0	0	1	1	1	1	1	1
Phage portal protein	0	0	0	0	0	0	2	2	1	1	1	1	1	0	0	1
SSU rRNA # 16S rRNA, small subunit ribosomal RNA - 3 prime truncation	0	0	0	0	0	0	1	1	0	0	1	1	1	1	1	1
Alkylhydroperoxidase AhpD domain protein	0	0	0	0	0	0	1	1	0	0	1	1	1	1	1	1
Aromatic-amino-acid aminotransferase EC 2.6.1.57	0	0	0	0	0	0	0	0	1	1	1	1	1	1	1	1
Biosynthetic Aromatic amino acid aminotransferase alpha EC 2.6.1.57	1	1	1	1	1	1	1	1	0	0	0	0	0	0	0	0
Conjugative transfer protein TrbL	0	0	0	0	0	0	1	1	1	1	1	1	1	0	0	1
FIG00958148: hypothetical protein	1	1	1	1	1	1	1	1	0	0	0	0	0	0	0	0
FIG00958465: hypothetical protein	1	1	1	1	1	1	1	1	0	0	0	0	0	0	0	0
FIG00960774: hypothetical protein	0	0	0	0	0	0	2	2	1	1	1	1	1	0	0	2
FIG00963917: hypothetical protein	0	0	0	0	0	0	0	0	1	1	1	1	1	1	1	1
FIG00966085: hypothetical protein	0	0	0	0	0	0	3	3	0	0	1	1	1	1	1	1
FIG00977219: hypothetical protein	1	0	0	1	0	1	1	1	0	0	0	0	1	1	1	0
Homolog of plant auxin-responsive GH3-like protein	1	1	1	1	1	1	0	0	1	1	0	0	0	0	0	0
major tail protein, putative	0	0	0	0	0	0	1	1	0	0	1	1	1	1	1	2
NAD/FAD-utilizing enzyme apparently involved in cell division	0	0	0	0	0	0	1	1	1	1	2	2	2	0	0	1
Phage head, head-tail preconnector protease C	0	0	0	0	0	0	2	2	1	1	1	1	1	0	0	1
Phage major capsid protein	0	0	0	0	0	0	2	2	1	1	1	1	1	0	0	2
Phenylpropionate dioxygenase and related ring-hydroxylating dioxygenases, large terminal subunit	1	1	1	1	1	1	0	0	1	1	0	0	0	0	0	0
Predicted acetyltransferases and hydrolases with the alpha/beta hydrolase fold	1	1	1	1	1	1	0	0	1	1	0	0	0	0	0	0
Putative sodium-dependent transporter	1	1	1	1	1	1	1	1	0	0	0	0	0	0	0	0
SSU rRNA # 16S rRNA, small subunit ribosomal RNA - 5 prime truncation	0	0	0	0	0	0	1	1	0	0	1	1	1	1	1	1
SSU rRNA ## 16S rRNA, small subunit ribosomal RNA	1	1	1	1	1	1	0	0	1	1	0	0	0	0	0	0
transcriptional regulator, PbsX family	0	0	0	0	0	0	0	0	1	1	1	1	1	1	1	1
tRNA-Pseudo-TTT	1	1	1	1	1	1	1	1	0	0	0	0	0	0	0	0
type III effector HopAF1	1	1	1	1	1	1	0	0	0	0	0	0	0	1	1	0
Various polyols ABC transporter, permease component 2	0	0	0	1	0	0	0	0	1	1	1	1	1	1	1	0
Dehydrogenases with different specificities related to short-chain alcohol dehydrogenases	0	0	0	0	0	0	0	0	1	1	1	1	1	1	1	0
Gfa-like protein	0	0	0	0	0	0	1	1	1	1	1	1	1	0	0	0
Phage holin/antiholin component S	1	1	1	1	1	1	0	0	0	0	0	0	0	0	0	2
Type IV pilin PilA	0	0	0	0	0	0	1	1	0	0	1	1	1	1	1	0
aminoglycoside phosphotransferase	0	0	0	0	0	0	0	0	1	1	1	1	1	1	1	0
Baseplate assembly protein J	1	1	1	2	1	1	0	0	0	0	0	0	0	0	0	1
Conjugative transfer protein TrbJ	0	0	0	0	0	0	1	1	1	1	0	0	0	1	1	1
FIG00957068: hypothetical protein	1	1	1	1	1	1	0	0	0	0	0	0	0	0	0	1
FIG00958026: hypothetical protein	1	1	1	1	1	1	0	0	0	0	0	0	0	0	0	1
FIG00960025: hypothetical protein	1	1	1	1	1	1	0	0	0	0	0	0	0	0	0	1
FIG00961388: hypothetical protein	0	0	0	0	0	0	0	0	1	1	1	1	1	1	1	0
Phage baseplate assembly protein GpW	1	1	1	1	1	1	0	0	0	0	0	0	0	0	0	1
Phage head, major capsid protein E	1	1	1	1	1	1	0	0	0	0	0	0	0	0	0	1
Phage head, portal protein B	1	1	1	1	1	1	0	0	0	0	0	0	0	0	0	1
Phage head, terminase DNA packaging protein A	1	1	1	1	1	1	0	0	0	0	0	0	0	0	0	2
Phage tail length tape-measure protein T	1	1	1	1	1	1	0	0	0	0	0	0	0	0	0	1
putative integrase	2	2	2	2	2	2	0	0	0	0	0	0	0	0	0	1
pyocin R2_PP, baseplate assembly protein V	1	1	1	1	1	1	0	0	0	0	0	0	0	0	0	1
pyocin R2_PP, minor tail protein Z	1	1	1	1	1	1	0	0	0	0	0	0	0	0	0	1
pyocin R2_PP, tail formation protein D	1	1	1	1	1	1	0	0	0	0	0	0	0	0	0	1
pyocin R2_PP, tail protein X	1	1	1	1	1	1	0	0	0	0	0	0	0	0	0	1
pyocin R2_PP, tail sheath protein	1	1	1	1	1	1	0	0	0	0	0	0	0	0	0	1
pyocin R2_PP, tail tube protein	1	1	1	1	1	1	0	0	0	0	0	0	0	0	0	1
RepA	1	1	1	1	1	1	0	0	0	0	0	0	0	0	0	1
Resolvase	0	0	0	0	0	0	1	1	2	2	1	0	0	1	1	0
RhaS protein	1	1	1	1	1	1	0	0	0	0	0	0	0	0	0	1
type III effector HopPsyAPto	0	0	0	0	0	0	1	1	1	1	0	0	0	1	1	1
type III effector HopPtoH	1	1	1	1	1	1	0	0	0	0	0	0	0	0	0	1
Aspartate aminotransferase EC 2.6.1.1	0	0	0	0	0	0	0	0	1	1	1	1	1	0	0	1
Carnitine operon transcriptional regulator @ Transcriptional regulator containing an amidase domain and an AraC-type DNA-binding HTH domain	0	0	0	0	0	0	0	0	0	0	1	1	1	1	1	1
CopG protein	1	1	1	1	1	1	0	0	0	0	0	0	0	0	0	0
FIG00961475: hypothetical protein	0	0	0	0	0	0	1	1	0	0	1	1	1	0	0	1
Phage recombination protein NinG	0	0	0	0	0	0	1	1	0	0	1	1	1	0	0	1
Phage terminase	0	0	0	0	0	0	1	1	0	0	1	1	1	0	0	1
probable bacteriophage protein STY1048	0	0	0	0	0	0	1	1	0	0	1	1	1	0	0	1
Putative hydrolase	1	1	1	1	1	1	0	0	0	0	0	0	0	0	0	0
Alkaline phosphatase EC 3.1.3.1	3	3	3	4	4	3	0	0	0	0	0	0	0	0	0	0
Anthranilate synthase, amidotransferase component EC 4.1.3.27	1	1	1	1	1	1	0	0	0	0	0	0	0	0	0	0
Anticodon nuclease	1	1	1	1	1	1	0	0	0	0	0	0	0	0	0	0
Copper resistance protein B	1	1	1	1	1	1	0	0	0	0	0	0	0	0	0	0
Copper resistance protein CopC	1	1	1	1	1	1	0	0	0	0	0	0	0	0	0	0
Copper resistance protein D	1	1	1	1	1	1	0	0	0	0	0	0	0	0	0	0
DedA family inner membrane protein YohD	0	0	0	0	0	0	0	0	0	0	1	1	1	1	1	1
diguanylate cyclase GGDEF domain with PAS/PAC sensor	1	1	1	1	1	1	0	0	0	0	0	0	0	0	0	0
DNA and RNA helicase	1	1	1	1	1	1	0	0	0	0	0	0	0	0	0	0
DNA primase, phage associated	1	1	1	1	1	1	0	0	0	0	0	0	0	0	0	0
DNA-binding protein Roi-related protein	1	1	1	1	1	1	0	0	0	0	0	0	0	0	0	0
exchangeable effector locus protein	1	1	1	1	1	1	0	0	0	0	0	0	0	0	0	0
FIG00953839: hypothetical protein	1	1	1	1	1	1	0	0	0	0	0	0	0	0	0	0
FIG00954555: hypothetical protein	1	1	1	1	1	1	0	0	0	0	0	0	0	0	0	0
FIG00954754: hypothetical protein	1	1	1	1	1	1	0	0	0	0	0	0	0	0	0	0
FIG00956602: hypothetical protein	1	1	1	1	1	1	0	0	0	0	0	0	0	0	0	0
FIG00956715: hypothetical protein	1	1	1	1	1	1	0	0	0	0	0	0	0	0	0	0
FIG00957252: hypothetical protein	1	1	1	1	1	1	0	0	0	0	0	0	0	0	0	0
FIG00958730: hypothetical protein	1	1	1	1	1	1	0	0	0	0	0	0	0	0	0	0
FIG00959468: hypothetical protein	0	0	0	0	0	0	2	2	0	0	1	1	1	0	0	1
FIG00960076: hypothetical protein	0	0	0	0	0	0	1	1	0	0	1	1	1	0	0	1
FIG00960393: hypothetical protein	0	0	0	0	0	0	1	1	0	0	1	1	1	0	0	1
FIG00963816: hypothetical protein	1	1	1	1	1	1	0	0	0	0	0	0	0	0	0	0
FIG00964014: hypothetical protein	1	1	1	1	1	1	0	0	0	0	0	0	0	0	0	0
FIG00965838: hypothetical protein	1	1	1	1	1	1	0	0	0	0	0	0	0	0	0	0
FIG00966242: hypothetical protein	1	1	1	1	1	1	0	0	0	0	0	0	0	0	0	0
Flp pilus assembly protein, pilin Flp	0	0	0	0	0	0	0	0	1	1	1	1	1	0	0	1
Glutamate-rich protein grpB	1	1	1	1	1	1	0	0	0	0	0	0	0	0	0	0
HNH endonuclease domain protein	0	0	0	0	0	0	1	1	0	0	1	1	1	0	0	1
hypothetical protein; Some weak similarities with unknown protein	1	1	1	1	1	1	0	0	0	0	0	0	0	0	0	0
iron-sulfur flavoprotein	1	1	1	1	1	1	0	0	0	0	0	0	0	0	0	0
LSU rRNA # 23S rRNA, large subunit ribosomal RNA - 3 prime truncation	0	0	0	1	0	0	0	0	0	0	1	1	1	1	0	1
Mll4618 protein	0	0	0	0	0	0	0	0	0	0	1	1	1	1	1	1
MutT domain protein-like	1	1	1	1	1	1	0	0	0	0	0	0	0	0	0	0
Nitrogen assimilation regulatory protein Nac	0	0	0	0	0	0	0	0	1	1	1	1	1	0	0	1
no significant database match found	1	1	1	1	1	1	0	0	0	0	0	0	0	0	0	0
O-acyltransferase, putative	1	1	1	1	1	1	0	0	0	0	0	0	0	0	0	0
Ovochymase-2 precursor Oviductin Oviductal protease	1	1	1	2	1	1	0	0	0	0	0	0	0	0	0	0
Oxidoreductase, short chain dehydrogenase/reductase family	1	1	1	1	1	1	0	0	0	0	0	0	0	0	0	0
Phage head, head-tail joining protein W	1	1	1	1	1	1	0	0	0	0	0	0	0	0	0	0
Phage protein U	1	1	1	1	1	1	0	0	0	0	0	0	0	0	0	0
Phenylacetate-coenzyme A ligase EC 6.2.1.30	1	1	1	1	1	1	0	0	0	0	0	0	0	0	0	0
Phosphoglycerol transferase I EC 2.7.8.20	1	1	1	1	1	1	0	0	0	0	0	0	0	0	0	0
Polymyxin resistance protein PmrL, sucrose-6 phosphate hydrolase	1	1	1	1	1	1	0	0	0	0	0	0	0	0	0	0
Polysaccharide export protein	1	1	1	1	1	1	0	0	0	0	0	0	0	0	0	0
Probable sensor/response regulator hybrid EC 2.7.3.-	1	1	1	1	1	1	0	0	0	0	0	0	0	0	0	0
Prophage Clp protease-like protein	1	1	1	1	1	1	0	0	0	0	0	0	0	0	0	0
Putative toxin subunit	0	0	0	0	0	0	1	1	0	0	1	1	1	0	0	1
pyocin R2_PP, conserved hypothetical protein	1	1	1	1	1	1	0	0	0	0	0	0	0	0	0	0
Regulatory protein Cro of bacteriophage BP-933W	1	1	1	1	1	1	0	0	0	0	0	0	0	0	0	0
Relaxosome component	1	1	1	1	1	1	0	0	0	0	0	0	0	0	0	0
transcriptional regulator, putative	1	1	1	1	1	1	0	0	0	0	0	0	0	0	0	0
Uncharacterized protein containing a von Willebrand factor type A vWA domain	1	1	1	1	1	1	0	0	0	0	0	0	0	0	0	0
Uncharacterized protein YbcO	0	0	0	0	0	0	0	0	1	1	1	1	1	0	0	1
beta-keto acid cleavage protein	0	0	0	0	0	0	0	0	0	0	1	1	1	1	1	0
Carnitine 3-dehydrogenase EC 1.1.1.108	0	0	0	0	0	0	0	0	0	0	1	1	1	1	1	0
Carnitine utilization associated thioesterase	0	0	0	0	0	0	0	0	0	0	1	1	1	1	1	0
DNA-cytosine methyltransferase EC 2.1.1.37	0	0	0	0	0	0	0	0	1	1	1	1	1	0	0	0
dTDP-3-amino-3,6-dideoxy-alpha-D-galactopyranose 3-N-acetyltransferase EC 2.3.1.197 / dTDP-6-deoxy-3,4-keto-hexulose isomerase EC 5.3.2.3	0	0	0	0	0	0	0	0	0	0	1	1	1	1	1	0
Fe2+-dicitrate sensor, membrane component	1	1	1	0	0	1	0	1	0	0	0	0	0	0	0	0
L-carnitine ABC transporter, substrate-binding protein CaiX	0	0	0	0	0	0	0	0	0	0	1	1	1	1	1	0
LSU rRNA ## 23S rRNA, large subunit ribosomal RNA	1	1	1	0	1	1	0	0	0	0	0	0	0	0	0	0
Outer membrane autotransporter barrel domain protein	1	1	0	1	0	0	0	1	0	0	0	1	0	0	0	0
Phage tail tip, assembly protein K	0	0	0	0	0	0	0	0	0	0	1	1	1	1	1	0
Alpha-L-Rha alpha-1,3-L-rhamnosyltransferase EC 2.4.1.-	0	0	0	0	0	0	0	0	0	0	2	2	2	2	2	0
C-5 cytosine-specific DNA methylase family protein	0	0	0	0	0	0	1	1	0	0	2	2	2	0	0	0
Carbohydrate kinase, FGGY family	0	0	0	0	0	0	0	0	0	0	1	1	1	1	1	0
Death on curing protein, Doc toxin	0	0	0	0	0	0	0	0	0	0	1	1	1	1	1	0
Diaminobutyrate--2-oxoglutarate transaminase EC 2.6.1.76	0	0	0	0	0	0	0	0	1	1	0	0	0	1	1	1
FIG00953767: hypothetical protein	0	0	0	0	0	0	1	1	0	0	0	0	0	1	1	1
FIG00955873: hypothetical protein	0	0	0	0	0	0	0	0	0	0	1	1	1	1	1	0
FIG00959221: hypothetical protein	0	0	0	0	0	0	0	0	1	1	0	0	0	1	1	1
FIG00962234: hypothetical protein	0	0	0	0	0	0	0	0	1	0	1	1	1	0	0	1
FIG00962567: hypothetical protein	0	0	0	0	0	0	1	1	0	0	0	0	0	1	1	1
FIG00964893: hypothetical protein	0	0	0	0	0	0	1	1	0	0	1	1	1	0	0	0
FIG01209997: hypothetical protein	0	0	0	0	0	0	0	0	0	0	1	1	1	1	1	0
FIG041301: Hypothetical protein	0	0	0	0	0	0	1	1	0	0	0	0	0	2	2	1
Haemin uptake system outer membrane receptor	0	0	1	0	0	0	1	0	0	0	0	0	0	1	1	1
LSU rRNA # 23S rRNA, large subunit ribosomal RNA - 5 prime truncation - 3 prime truncation	0	0	0	0	0	0	0	0	2	2	0	0	0	1	1	1
membrane protein, putative	0	0	0	1	0	0	6	6	0	0	0	0	0	1	1	0
Phage tail assembly protein	0	0	0	0	0	0	1	1	1	1	0	0	0	0	0	1
Polymyxin resistance protein ArnC, glycosyl transferase EC 2.4.-.-	0	0	0	0	0	0	0	0	0	0	1	1	1	1	1	0
probable glucosyl transferase	0	0	0	0	0	0	1	1	1	1	0	0	0	0	0	1
PROBABLE L-ORNITHINE 5-MONOOXYGENASE OXIDOREDUCTASE PROTEI EC:1.13.12.-	0	0	0	0	0	0	1	1	0	0	1	1	1	0	0	0
Protein of unknown function DUF159	0	0	0	0	0	0	1	1	0	0	0	0	0	1	1	1
Putative sugar translocase in surface polysaccharides biosynthesis	0	0	0	0	0	0	0	0	0	0	1	1	1	1	1	0
Putative tail fiber assembly protein p37	0	0	0	0	0	0	0	0	0	0	1	1	1	1	1	0
Replication protein RepA	0	0	0	0	0	0	0	0	0	0	1	1	1	1	1	0
Transmembrane protein	0	0	0	0	0	0	0	0	0	0	1	1	1	1	1	0
Uncharacterized protein similar to glutamate-1-semialdehyde aminotransferase	0	0	0	0	0	0	0	0	0	0	1	1	1	1	1	0
mRNA interferase RelE	0	0	0	0	0	0	1	1	1	1	0	0	0	0	0	0
antitermination protein Q, putative	0	0	0	0	0	0	1	1	0	0	0	0	0	1	1	0
Arginase EC 3.5.3.1	0	0	0	0	0	0	0	0	0	0	1	1	1	0	0	1
Chromosome initiation inhibitor	0	0	0	0	0	0	1	1	0	0	0	0	0	1	1	0
Conjugative transfer protein PilO in PFGI-1-like cluster	0	0	0	0	0	0	1	1	0	0	0	0	0	1	1	0
degenerated cellulase	0	0	0	0	0	0	0	0	0	0	1	1	1	0	0	1
FIG00954451: hypothetical protein	0	0	0	0	0	0	1	1	1	1	0	0	0	0	0	0
FIG00957031: hypothetical protein	0	0	0	0	0	0	1	1	1	1	0	0	0	0	0	0
FIG00957263: hypothetical protein	0	0	0	1	0	0	0	1	1	1	0	0	0	0	0	0
FIG00957617: hypothetical protein	0	0	0	0	0	0	0	0	0	0	1	1	1	0	0	1
FIG00961338: hypothetical protein	0	0	0	0	0	0	0	0	0	0	1	1	1	0	0	1
FIG00964382: hypothetical protein	0	0	0	0	0	0	1	1	0	0	0	0	0	1	1	0
FIG00965943: hypothetical protein	0	0	0	0	0	0	0	0	0	0	2	2	2	0	0	1
FIG116849: hypothetical protein	0	0	0	0	0	0	0	0	0	0	1	1	1	0	0	1
FIG131328: Predicted ATP-dependent endonuclease of the OLD family	0	0	0	0	0	0	0	0	0	0	1	1	1	0	0	1
Glycerophosphoryl diester phosphodiesterase, periplasmic EC 3.1.4.46	0	0	0	0	0	0	0	0	0	0	1	1	1	0	0	1
Hydroxymethylpyrimidine ABC transporter, substrate-binding component	0	0	0	0	0	0	1	1	0	0	0	0	0	2	2	0
Inositol transport system permease protein	0	1	0	0	0	1	0	0	0	0	0	0	0	1	1	0
Permeases of the major facilitator superfamily	0	0	0	0	0	0	0	0	1	1	0	1	0	0	0	1
Phage-related protein	0	0	0	0	0	0	0	0	0	0	0	0	1	1	1	1
Possible exported protein	0	0	0	0	0	0	1	1	1	1	0	0	0	0	0	0
Probable acetyl/propionyl-CoA carboxylase alpha subunit EC 6.3.4.14	0	0	0	0	0	0	0	0	0	0	1	1	1	0	0	1
Retron-type RNA-directed DNA polymerase EC 2.7.7.49	0	0	0	0	0	0	0	0	0	0	1	1	1	0	0	2
Secretion protein HlyD precursor	0	0	0	0	0	0	0	0	1	1	1	1	0	0	0	0
Sigma-fimbriae chaperone protein	0	0	0	0	0	0	0	0	0	0	1	1	1	0	0	1
Type VI secretion lipoprotein/VasD	0	0	0	0	0	0	0	0	0	0	0	0	0	0	0	1
Arginine deiminase EC 3.5.3.6	0	0	0	0	0	0	0	0	0	0	1	1	1	0	0	0
Arginine/ornithine antiporter ArcD	0	0	0	0	0	0	0	0	0	0	1	1	1	0	0	0
ATP-dependent helicase	0	0	0	0	0	0	0	0	0	0	0	0	0	1	1	1
Carbamate kinase EC 2.7.2.2	0	0	0	0	0	0	0	0	0	0	1	1	1	0	0	0
Coenzyme A ligase	0	0	0	0	0	0	0	0	0	0	1	1	1	0	0	0
Macrophage infectivity potentiator-related protein	0	0	0	0	0	0	0	0	0	0	1	1	1	0	0	0
Ornithine cyclodeaminase EC 4.3.1.12	0	0	0	0	0	0	0	0	0	0	1	1	1	0	0	0
Quinate/shikimate dehydrogenase [Pyrroloquinoline-quinone] EC 1.1.5.8	0	0	0	0	0	0	0	0	0	0	1	1	1	0	0	0
5S rRNA # 5S ribosomal RNA - 5 prime truncation	0	0	0	0	0	0	0	0	1	1	0	0	0	0	0	2
ABC transporter, permease protein cluster 3, basic aa/glutamine/opines / ABC transporter, ATP-binding protein cluster 3, basic aa/glutamine/opines	0	0	0	0	0	0	0	0	0	0	1	1	1	0	0	0
Acetate kinase EC 2.7.2.1	0	0	0	0	0	0	0	0	0	0	1	1	1	0	0	0
Acetyl-CoA synthetase ADP-forming alpha and beta chains, putative	0	0	0	0	0	0	0	0	0	0	1	1	1	0	0	0
Activator of osmoprotectant transporter ProP	0	0	0	0	0	0	0	0	0	0	1	1	1	0	0	0
C-terminal domain of CinA paralog, YdeJ	0	0	0	1	1	0	0	0	0	0	0	0	0	0	0	1
Cell wall surface anchor family protein	0	0	0	0	0	0	0	0	0	0	1	1	1	0	0	0
Conjugative transfer pilus-tip adhesin protein PilV in PFGI-1-like cluster	0	0	0	0	0	0	0	0	0	0	0	0	0	1	1	1
Copper-sensing two-component system response regulator CpxR	0	0	0	0	0	0	0	0	0	0	0	0	0	1	1	1
Cysteine protease	0	0	0	0	0	0	1	1	0	0	0	0	0	0	0	2
DNA, complete sequence	0	0	0	0	0	0	0	0	0	0	1	1	1	0	0	0
Exodeoxyribonuclease X	0	0	0	0	0	0	0	0	0	0	1	1	1	0	0	0
Exonuclease RNase T and DNA polymerase III	0	0	0	0	0	0	0	0	0	0	1	1	1	0	0	0
Exonuclease, RNase T and DNA polymerase III	0	0	0	0	0	0	0	0	0	0	1	1	1	0	0	0
FIG00614102: hypothetical protein	0	0	0	0	0	0	0	0	1	1	0	0	0	0	0	1
FIG00635474: hypothetical protein	0	0	0	0	0	0	0	0	0	0	1	1	1	0	0	0
FIG00953371: hypothetical protein	0	0	0	0	0	0	0	0	0	0	1	1	1	0	0	0
FIG00953965: hypothetical protein	0	0	0	0	0	0	1	1	0	0	0	0	0	0	0	1
FIG00954083: hypothetical protein	0	0	0	0	0	0	1	1	0	0	0	0	0	0	0	1
FIG00957735: hypothetical protein	0	0	0	0	0	0	0	0	0	0	1	1	1	0	0	0
FIG00957942: hypothetical protein	0	0	0	0	0	0	0	0	0	0	0	0	0	1	1	1
FIG00958463: hypothetical protein	0	0	0	0	0	0	1	1	0	0	0	0	0	0	0	2
FIG00959048: hypothetical protein	0	0	0	0	0	0	0	0	0	0	0	0	0	1	1	1
FIG00959432: hypothetical protein	0	0	0	0	0	0	0	0	1	0	0	1	1	0	0	0
FIG00960279: hypothetical protein	0	0	1	1	0	0	0	0	0	1	0	0	0	0	0	0
FIG00960510: hypothetical protein	0	0	0	0	0	0	0	0	0	0	1	1	1	0	0	0
FIG00961033: hypothetical protein	0	0	0	0	0	0	0	0	1	1	0	0	0	0	0	1
FIG00964671: hypothetical protein	0	0	0	0	0	0	1	1	0	0	0	0	0	0	0	1
FIG00964753: hypothetical protein	0	0	0	0	0	0	0	0	1	1	0	0	0	0	0	1
FIG00965045: hypothetical protein	0	0	0	0	0	0	2	2	0	0	0	0	0	0	0	2
FIG00967337: hypothetical protein	0	0	0	0	0	0	0	0	0	0	1	1	1	0	0	0
hypothetical protein APECO1_2271	0	0	0	0	0	0	0	0	0	0	1	1	1	0	0	0
Hypoxia-inducible factor 1 alpha inhibitor EC 1.14.11.16	0	0	0	0	0	0	0	0	0	0	1	1	1	0	0	0
Iron-sulfur cluster-binding protein	0	0	0	0	0	0	0	0	0	0	1	1	1	0	0	0
mobilization protein	0	0	0	0	0	0	0	0	0	0	1	1	1	0	0	0
Msl3420 protein	0	0	0	0	0	0	0	0	0	0	1	1	1	0	0	0
Non-ribosomal peptide synthetase modules, pyoverdine??	0	1	0	0	0	0	1	0	2	0	0	0	0	0	0	0
Oligopeptide ABC transporter, periplasmic oligopeptide-binding protein OppA TC 3.A.1.5.1	0	0	0	0	0	0	1	1	0	0	0	0	0	0	0	1
Phage capsid scaffolding protein	0	0	0	0	0	0	0	0	1	1	0	0	0	0	0	1
Phage cI repressor ACLAME 5	0	0	0	0	0	0	0	0	0	0	1	1	1	0	0	0
Phage DNA helicase loader ACLAME 19	0	0	0	0	0	0	1	1	0	0	0	0	0	0	0	1
Phage head completion-stabilization protein GpL	0	0	0	0	0	0	0	0	1	1	0	0	0	0	0	1
Phage lysozyme R EC 3.2.1.17	0	0	0	0	0	0	0	0	1	1	0	0	0	0	0	1
Phage major capsid protein GpN	0	0	0	0	0	0	0	0	1	1	0	0	0	0	0	1
Phage portal vertex protein GpQ	0	0	0	0	0	0	0	0	1	1	0	0	0	0	0	1
Phage protein ACLAME 193	0	0	0	0	0	0	0	0	1	1	0	0	0	0	0	1
Phage protein orf37	0	0	0	0	0	0	0	0	1	1	0	0	0	0	0	1
Phage recombination protein Bet	0	0	0	0	0	0	1	1	0	0	0	0	0	0	0	1
Phage replication protein O ACLAME 62	0	0	0	0	0	0	1	1	0	0	0	0	0	0	0	1
phage tail completion protein GpR	0	0	0	0	0	0	0	0	1	1	0	0	0	0	0	1
Phage tail completion protein GpS	0	0	0	0	0	0	0	0	1	1	0	0	0	0	0	1
Phage tail length tape-measure protein GpT	0	0	0	0	0	0	0	0	1	1	0	0	0	0	0	1
Phage terminase, ATPase subunit GpP	0	0	0	0	0	0	0	0	1	1	0	0	0	0	0	1
Phage terminase, endonuclease subunit GpM	0	0	0	0	0	0	0	0	1	1	0	0	0	0	0	1
Phage TraR/YbiI family protein	0	0	0	0	0	0	0	0	1	1	0	0	0	0	0	1
phosphatidylserine decarboxylase-related	1	0	0	2	2	0	0	0	0	0	0	0	0	0	0	0
Phosphoadenylyl-sulfate reductase [thioredoxin] EC 1.8.4.8	0	0	0	0	0	0	0	0	0	0	1	1	1	0	0	0
phytanoyl-CoA dioxygenase family protein	0	0	0	0	0	0	0	0	0	0	1	1	1	0	0	0
probable membrane protein YPO2863	0	0	0	0	0	0	0	0	0	0	0	0	0	2	2	1
Prophage Lp2 protein 6	0	0	0	0	0	0	0	0	0	0	1	1	1	0	0	0
Protein of unknown function PA5391, DUF1028 family	0	0	0	0	0	0	0	0	0	0	1	1	1	0	0	0
PspA	0	0	0	0	0	0	0	0	0	0	1	1	1	0	0	0
putative ATPase, AAA+ family protein	0	0	0	0	0	0	0	0	0	0	1	1	1	0	0	0
Putative DNA-binding protein	0	0	0	0	0	0	0	0	0	0	1	1	1	0	0	0
Putative DNA-binding protein Roi of bacteriophage BP-933W	0	0	0	0	0	0	0	0	0	0	2	2	2	0	0	0
Putative monooxygenase PA5393	0	0	0	0	0	0	0	0	0	0	1	1	1	0	0	0
putative phosphoesterase	0	0	0	0	0	0	0	0	0	0	1	1	1	0	0	0
putative two-component system sensor histidine kinase, putative heat shock protein	0	0	0	0	0	0	0	0	0	0	1	1	1	0	0	0
Replication protein	0	0	0	0	0	0	0	0	0	0	1	1	1	0	0	0
Response regulator containing a CheY-like receiver domain and an HTH DNA-binding domain	0	0	0	0	0	0	1	1	0	0	0	0	0	0	0	1
RTX toxin transporter, ATP-binding protein	0	0	0	0	0	0	0	0	4	4	0	0	0	0	0	3
RTX toxin transporter, determinant D	0	0	0	0	0	0	0	0	3	3	0	0	0	0	0	5
Secretion protein HlyD	0	1	1	0	1	0	0	0	0	0	0	0	0	0	0	0
site-specific recombinase, phage integrase family	0	0	0	0	0	0	0	0	0	0	1	1	1	0	0	0
SSU rRNA # 16S rRNA, small subunit ribosomal RNA - 5 prime truncation - 3 prime truncation	0	0	0	0	0	0	0	0	0	0	1	1	0	1	0	0
Stress response diiron-containing protein YciF	0	0	0	0	0	0	0	0	0	0	0	0	0	1	1	1
TraJ protein	0	0	0	0	0	0	0	0	0	0	1	1	1	0	0	0
transcriptional regulator, MerR family	0	0	0	0	0	0	2	2	0	0	0	0	0	0	0	1
transcriptional regulator, XRE family	0	0	0	0	0	0	0	0	0	0	1	1	1	0	0	0
transport-associated	0	0	0	0	0	0	0	0	0	0	1	1	1	0	0	0
Transposon Tn7 transposition protein tnsD	0	0	0	0	0	0	0	0	0	0	1	1	1	0	0	0
two-component system sensor protein	0	0	0	0	0	0	0	0	0	0	1	1	1	0	0	0
type III effector HopZ3	0	0	0	0	0	0	0	0	0	0	1	1	1	0	0	0
Uncharacterized protein PA5392, RidA/YER057c/UK114 superfamily	0	0	0	0	0	0	0	0	0	0	1	1	1	0	0	0
Universal stress protein family 5	0	0	0	0	0	0	0	0	0	0	1	1	1	0	0	0
Xylulose-5-phosphate phosphoketolase EC 4.1.2.9 @ Fructose-6-phosphate phosphoketolase EC 4.1.2.22	0	0	0	0	0	0	0	0	0	0	1	1	1	0	0	0
C4-dicarboxylate transport protein	0	0	0	0	0	0	0	0	1	1	0	0	0	0	0	0
CDP-glucose 4,6-dehydratase EC 4.2.1.45	0	0	0	0	0	0	1	1	0	0	0	0	0	0	0	0
CopperI chaperone CopZ	0	0	0	0	0	0	0	0	1	1	0	0	0	0	0	0
DNA-binding protein, CopG family	0	0	0	0	0	0	0	0	0	0	0	0	0	1	1	0
Fatty acid hydroxylase family carotene hydroxylase/sterol desaturase	0	0	0	0	0	0	0	0	0	0	0	0	0	1	1	0
Glucose-1-phosphate cytidylyltransferase EC 2.7.7.33	0	0	0	0	0	0	1	1	0	0	0	0	0	0	0	0
Phage tail assembly protein I	0	0	0	0	0	0	1	1	0	0	0	0	0	0	0	0
Phage tail tip, host specificity protein J	0	0	0	0	0	0	1	2	0	0	0	0	0	0	0	0
Protein YciE	0	0	0	0	0	0	1	1	0	0	0	0	0	0	0	0
Putative glycosyltransferase	0	0	0	0	0	0	1	1	0	0	0	0	0	0	0	0
putative mandelate racemase	0	0	0	0	0	0	0	0	1	1	0	0	0	0	0	0
Putative outer membrane or secreted lipoprotein	0	0	0	0	0	0	1	1	0	0	0	0	0	0	0	0
Putative two-component sensor	0	0	0	0	0	0	0	0	1	1	0	0	0	0	0	0
TonB-dependent hemin, ferrichrome receptor @ Iron siderophore receptor protein	0	0	0	0	0	0	0	1	0	0	0	0	0	0	0	1
tRNA-Pseudo-TGT	0	0	0	0	0	0	0	0	1	1	0	0	0	0	0	0
Uncharacterized protein Npun_F4007	0	0	0	0	0	0	0	0	0	0	0	0	0	1	1	0
Uncharacterized protein YmdF	0	0	0	0	0	0	1	1	0	0	0	0	0	0	0	0
Xylulose kinase EC 2.7.1.17	0	0	0	0	0	0	1	1	0	0	0	0	0	0	0	0
2,3-diaminopropionate for siderophore biosynthesis protein SbnB	0	0	0	0	0	0	0	0	0	0	0	0	0	1	1	0
3'-phosphoadenosine 5'-phosphosulfate sulfotransferase PAPS reductase/FAD synthetase and related enzymes	0	0	0	0	0	0	1	1	0	0	0	0	0	0	0	0
Acyl-CoA long-chain enzyme transcriptional related heme family	0	0	0	0	0	0	0	0	0	0	0	0	0	1	1	0
Adenylate-forming enzyme	0	0	0	0	0	0	0	0	0	0	0	0	0	1	1	0
ADP-ribose 1-phosphate phophatase related protein	0	0	0	0	0	0	0	0	0	0	0	0	0	1	1	0
Alpha-N-arabinofuranosidase EC 3.2.1.55	0	0	0	0	0	0	1	1	0	0	0	0	0	0	0	0
ATP-binding protein	0	0	0	0	0	0	0	0	1	1	0	0	0	0	0	0
ATP-dependent DNA helicase pcrA EC 3.6.1.-	0	0	0	0	0	0	1	1	0	0	0	0	0	0	0	0
ATP-dependent DNA helicase UvrD/PcrA, proteobacterial paralog	0	0	0	0	0	0	0	0	0	0	0	0	0	1	1	0
ATP-dependent endonuclease family protein	0	0	0	0	0	0	0	0	0	0	0	0	0	1	1	0
Bacteriocin/lantibiotic efflux ABC transporter, permease/ATP-binding protein	0	0	0	0	0	0	0	0	0	0	0	0	0	1	1	0
Bacteriophage-encoded homolog of DNA replication protein DnaC	0	0	0	0	0	0	1	1	0	0	0	0	0	0	0	0
carbon storage regulator related protein	0	0	0	0	0	0	1	1	0	0	0	0	0	0	0	0
Cation-transporting ATPase, E1-E2 family	0	0	0	0	0	0	0	0	0	0	0	1	1	0	0	0
COG0476: Dinucleotide-utilizing enzymes involved in molybdopterin and thiamine biosynthesis family 2	0	0	0	0	0	0	0	0	1	1	0	0	0	0	0	0
COG1974: SOS-response transcriptional repressors RecA-mediated autopeptidases	0	0	0	0	0	0	1	1	0	0	0	0	0	0	0	0
Conjugative transfer protein PilN in PFGI-1-like cluster	0	0	0	0	0	0	0	0	0	0	0	0	0	2	3	0
Conjugative transfer protein PilR in PFGI-1-like cluster	0	0	0	0	0	0	0	0	0	0	0	0	0	1	1	0
Conserved hypothetical protein, internal deletion	0	0	0	0	0	0	1	1	0	0	0	0	0	0	0	0
conserved membrane protein, multidrug efflux associated	0	0	0	0	0	0	0	0	0	0	0	0	0	1	1	0
Cro-like protein	0	0	0	0	0	0	1	1	0	0	0	0	0	0	0	0
Deoxyguanosinetriphosphate triphosphohydrolase EC 3.1.5.1	0	0	0	0	0	0	1	1	0	0	0	0	0	0	0	0
DNA-methyltransferase	0	0	0	0	0	0	0	0	1	1	0	0	0	0	0	0
DUF1526 domain-containing protein	0	0	0	0	0	0	0	0	0	0	0	0	0	1	1	0
Efflux ABC transporter, ATP-binding protein	0	0	0	0	0	0	0	0	0	0	0	0	0	1	1	0
Fe-S oxidoreductase	0	0	0	0	0	0	0	0	0	0	0	0	0	1	1	0
Fic domain protein, PA0574 type	0	0	0	0	0	0	0	0	0	0	0	0	0	1	1	0
FIG00643583: hypothetical protein	0	0	0	0	0	0	1	1	0	0	0	0	0	0	0	0
FIG00697241: hypothetical protein	0	0	0	0	0	0	0	0	1	1	0	0	0	0	0	0
FIG00923361: hypothetical protein	0	0	0	0	0	0	1	1	0	0	0	0	0	0	0	0
FIG00953092: hypothetical protein	0	0	0	0	0	0	1	1	0	0	0	0	0	0	0	0
FIG00955518: hypothetical protein	0	0	0	0	0	0	1	1	0	0	0	0	0	0	0	0
FIG00955785: hypothetical protein	0	0	0	0	0	0	0	0	0	0	0	0	0	1	1	0
FIG00956570: hypothetical protein	0	0	0	0	0	0	0	0	1	1	0	0	0	0	0	0
FIG00957501: hypothetical protein	0	0	0	0	0	0	1	1	0	0	0	0	0	0	0	0
FIG00957938: hypothetical protein	0	0	0	0	0	0	2	2	0	0	0	0	0	0	0	0
FIG00958425: hypothetical protein	0	0	0	0	0	0	1	1	0	0	0	0	0	0	0	0
FIG00958851: hypothetical protein	0	0	0	0	0	0	0	0	0	0	0	0	0	3	3	0
FIG00959132: hypothetical protein	0	0	0	0	0	0	1	1	0	0	0	0	0	0	0	0
FIG00959181: hypothetical protein	0	0	0	0	0	0	0	0	0	0	0	0	0	1	1	0
FIG00959753: hypothetical protein	0	0	0	0	0	0	0	0	0	0	0	0	0	1	1	0
FIG00963216: hypothetical protein	0	0	0	0	0	0	0	0	0	0	0	0	0	1	1	0
FIG00963642: hypothetical protein	0	0	0	0	0	0	0	0	1	1	0	0	0	0	0	0
FIG00964577: hypothetical protein	0	0	0	0	0	0	0	0	0	0	0	0	1	0	0	1
FIG00977232: hypothetical protein	0	0	0	0	0	0	0	0	0	0	0	0	0	1	1	0
FIG020042: hypothetical protein	0	0	0	0	0	0	0	0	0	0	0	0	0	1	1	0
FIG036672: Nucleoside-diphosphate-sugar epimerase	0	0	0	0	0	0	0	0	0	0	0	0	0	1	1	0
Flavohemoprotein Hemoglobin-like protein Flavohemoglobin Nitric oxide dioxygenase EC 1.14.12.17	0	0	0	0	0	0	1	1	0	0	0	0	0	0	0	0
gene 66 protein	0	0	0	0	0	0	1	1	0	0	0	0	0	0	0	0
Gentisate 1,2-dioxygenase	0	0	0	0	0	0	0	0	0	0	0	0	0	1	1	0
glycosyltransferase, group 1 family protein	0	0	0	0	0	0	0	0	0	0	0	0	0	1	1	0
Glycosyltransferase, group 2 family protein	0	0	0	0	0	0	1	1	0	0	0	0	0	0	0	0
His-Xaa-Ser system radical SAM maturase HxsB	0	0	0	0	0	0	0	0	0	0	0	0	0	1	1	0
His-Xaa-Ser system radical SAM maturase HxsC	0	0	0	0	0	0	0	0	0	0	0	0	0	1	1	0
Histidine kinase/response regulator hybrid protein	0	0	0	0	0	0	1	1	0	0	0	0	0	0	0	0
hypothetical protein in PFGI-1-like cluster	0	0	0	0	0	0	0	0	0	0	0	0	0	6	5	0
IncP-type oriT binding protein TraJ	0	0	0	0	0	0	0	0	0	0	0	0	0	1	1	0
Isochorismate pyruvate-lyase EC 4.2.99.21	0	0	0	0	0	0	0	0	1	1	0	0	0	0	0	0
ISxac3 transposase	0	0	0	0	0	0	0	0	0	0	0	0	0	1	1	0
Linoleoyl-CoA desaturase EC 1.14.19.3	0	0	0	0	0	0	0	0	0	0	0	0	0	1	1	0
major capsid protein	0	0	0	0	0	0	0	0	0	0	0	0	0	1	1	0
Major tail subunit	0	0	0	0	0	0	0	0	1	1	0	0	0	0	0	0
miscellaneous; unknown	0	0	0	0	0	0	0	0	0	0	0	0	0	1	1	0
modification methylase	0	0	0	0	0	0	0	0	0	0	0	0	0	1	1	0
Modification methylase	0	0	0	0	0	0	0	0	1	1	0	0	0	0	0	0
Mrr restriction system protein	0	0	0	0	0	0	0	0	0	0	0	0	0	1	1	0
Muconate cycloisomerase EC 5.5.1.1	0	0	0	0	0	0	0	0	0	0	1	0	0	0	0	1
Multidomain signal transduction protein including CheB-like methylesterase, CheR-like methyltransferase and BaeS-like histidine kinase	0	0	0	0	0	0	1	1	0	0	0	0	0	0	0	0
N-3-oxododecanoyl-L-homoserine lactone synthase @ N-acyl-L-homoserine lactone synthase, LuxI family EC 2.3.1.184	0	0	0	0	0	0	1	1	0	0	0	0	0	0	0	0
Nitrilotriacetate monooxygenase component B EC 1.14.13.-	0	0	0	0	0	0	1	1	0	0	0	0	0	0	0	0
Origin specific replication binding factor	0	0	0	0	0	0	0	0	0	0	0	0	0	1	1	0
Outer membrane iron.B12.siderophore.hemin receptor	0	0	0	0	0	0	0	0	0	0	0	0	0	1	2	0
Outer membrane autotransporter barrel	0	0	0	0	0	0	0	0	0	0	0	0	0	1	2	0
Phage capsid and scaffold	0	0	0	0	0	0	0	0	0	0	0	0	0	1	1	0
phage integrase, putative	0	0	0	0	0	0	1	1	0	0	0	0	0	0	0	0
Phage portal connector protein	0	0	0	0	0	0	0	0	0	0	0	0	0	1	1	0
Phage protein ACLAME 195	0	0	0	0	0	0	1	1	0	0	0	0	0	0	0	0
Phage protein ACLAME 827	0	0	0	0	0	0	0	0	0	0	0	0	0	1	1	0
Phage protein ACLAME 939	0	0	0	0	0	0	0	0	1	1	0	0	0	0	0	0
Phage protein ea31	0	0	0	0	0	0	1	1	0	0	0	0	0	0	0	0
Phage related protein	0	0	0	0	0	0	2	2	0	0	0	0	0	0	0	0
Phage Rha protein	0	0	0	0	0	0	0	0	1	1	0	0	0	0	0	0
phage-related regulatory protein cII	0	0	0	0	0	0	0	0	0	0	0	0	0	1	1	0
Plasmid maintenance system antidote protein	0	0	0	0	0	0	0	0	1	1	0	0	0	0	0	0
Plasmid related protein	0	0	0	0	0	0	1	1	0	0	0	0	0	0	0	0
Predicted ATP-binding protein involved in virulence	0	0	0	0	0	0	1	1	0	0	0	0	0	0	0	0
Predicted transcriptional regulator	0	0	0	0	0	0	2	2	0	0	0	0	0	0	0	0
probable acetyltransferase	0	0	0	0	0	0	0	0	0	0	0	0	0	1	1	0
Probable calcium binding hemolysin	0	0	0	0	0	0	0	0	1	1	0	0	0	0	0	0
Probable lipoprotein	0	0	0	0	0	0	0	0	0	0	0	0	0	1	1	0
Probable mRNA interferase HicA	0	0	0	0	0	0	1	1	0	0	0	0	0	0	0	0
Prophage CP4-57 regulatory	0	0	0	0	0	0	0	0	1	1	0	0	0	0	0	0
Protein serine/threonine phosphatase PrpC, regulation of stationary phase	0	0	0	0	0	0	0	0	0	0	0	0	0	1	1	0
Putative 2-component regulator	0	0	0	0	0	0	0	0	0	0	0	0	0	1	1	0
Putative DNA methylase	0	0	0	0	0	0	0	0	1	1	0	0	0	0	0	0
putative dolichol-P-glucose synthetase	0	0	0	0	0	0	1	1	0	0	0	0	0	0	0	0
putative helicase	0	0	0	0	0	0	0	0	0	0	0	0	0	1	1	0
Putative insecticidal toxin complex	0	0	0	0	0	0	1	1	0	0	0	0	0	0	0	0
putative integrase protein	0	0	0	0	0	0	0	0	0	0	0	0	0	1	1	0
putative oxygenase putative secreted protein	0	0	0	0	0	0	0	0	0	0	0	0	0	1	1	0
putative phosphoribulokinase/uridine kinase protein	0	0	0	0	0	0	0	0	0	0	0	0	0	1	1	0
putative resolvase	0	0	0	0	0	0	0	0	1	1	0	0	0	0	0	0
putative site-specific recombinase	0	0	0	0	0	0	0	0	0	0	0	0	0	1	1	0
putative transmembrane efflux protein	0	0	0	0	0	0	0	0	1	1	0	0	0	0	0	0
Pyruvate/2-oxoglutarate dehydrogenase complex, dihydrolipoamide acyltransferase E2 component, and related enzymes	0	0	0	0	0	0	5	5	0	0	0	0	0	0	0	0
Replicative DNA helicase EC 3.6.1.- in PFGI-1-like cluster	0	0	0	0	0	0	0	0	0	0	0	0	0	2	2	0
RlgA	0	0	0	0	0	0	0	0	0	0	0	0	0	1	1	0
RNA:NAD 2'-phosphotransferase	0	0	0	0	0	0	1	1	0	0	0	0	0	0	0	0
Ser/Thr and Tyr protein phosphatase dual specificity	0	0	0	0	0	0	0	0	0	0	0	0	0	1	1	0
StbE replicon stabilization toxin	0	0	0	0	0	0	1	1	0	0	0	0	0	0	0	0
Sulfur carrier protein adenylyltransferase ThiF	0	0	0	0	0	0	0	0	0	0	0	1	0	0	0	1
T6SS PAAR-repeat protein / actin-ADP-ribosylating toxin	0	0	0	0	0	0	0	0	0	0	0	0	0	1	1	0
Thermostable hemolysin delta-VPH	0	0	0	0	0	0	0	0	0	0	0	0	0	1	1	0
Transcriptional activator protein LuxR	0	0	0	0	0	0	1	1	0	0	0	0	0	0	0	0
Transducer protein car	0	0	0	0	0	0	0	0	0	0	0	0	0	1	1	0
Transposase and inactivated derivatives, IS30 family	0	0	0	0	0	0	0	0	0	0	0	0	0	1	1	0
Type II restriction enzyme, methylase subunit	0	0	0	0	0	0	0	0	1	1	0	0	0	0	0	0
Type II restriction-modification system methylation subunit	0	0	0	0	0	0	0	0	0	0	0	0	0	1	1	0
type III chaperone protein ShcA	0	0	0	0	0	0	0	0	0	0	0	0	0	1	1	0
type III effector HopAG1	0	0	0	0	0	0	0	0	0	0	0	0	0	0	0	0
Uncharacterized conserved protein	0	0	0	0	0	0	0	0	1	1	0	0	0	0	0	0
uncharacterized phage-encoded protein	0	0	0	0	0	0	1	1	0	0	0	0	0	0	0	0
Unknown, probable amidinotransferase	0	0	0	0	0	0	0	0	0	0	0	0	0	1	1	0
Unnamed protein product	0	0	0	0	0	0	1	1	0	0	0	0	0	0	0	0
unnamed protein product; weakly similar to gentisate 1,2-dioxygenase	0	0	0	0	0	0	0	0	1	1	0	0	0	0	0	0
YafQ toxin protein	0	0	0	0	0	0	0	0	0	0	0	0	0	1	1	0
2-hydroxymuconate tautomerase-like protein	0	0	0	0	0	0	0	0	0	0	0	0	0	0	0	3
3-ketoacyl-CoA thiolase EC 2.3.1.16 @ Acetyl-CoA acetyltransferase EC 2.3.1.9	0	0	0	0	0	0	0	0	0	0	0	0	0	0	0	2
Dihydrodipicolinate synthase family	0	0	0	0	0	0	0	0	0	0	0	0	0	0	0	1
DOPA 4,5-dioxygenase EC 1.14.99.-	0	0	0	0	0	0	0	0	0	0	0	0	0	0	0	1
Heme oxygenase HemO, associated with heme uptake	0	0	0	0	0	0	0	0	0	0	0	0	0	0	0	1
polyhydroxyalkanoate granule-associated protein PhaI	0	0	0	0	0	0	0	0	0	0	0	0	0	0	0	1
Putative multicopper oxidases	0	0	0	0	0	0	0	0	0	0	0	0	0	0	0	1
Pyridoxal-5'-phosphate-dependent enzyme beta superfamily fold type II	0	0	0	0	0	0	0	0	0	0	0	0	0	0	0	1
Rhs family protein	0	0	0	0	0	0	0	0	0	0	0	0	0	0	0	1
1,2-dihydroxycyclohexa-3,5-diene-1-carboxylate dehydrogenase EC 1.3.1.25	0	0	0	0	0	0	0	0	0	0	0	0	0	0	0	1
2-ketoarginine methyltransferase EC 2.1.1.243	0	0	0	0	0	0	0	0	0	0	0	0	0	0	0	1
5-oxopent-3-ene-1,2,5-tricarboxylate decarboxylase	0	0	0	0	0	0	0	0	0	0	0	0	0	0	0	1
Addiction module antidote protein	0	0	0	0	0	0	0	0	0	0	0	0	0	0	0	1
Aldoxime dehydratase	0	0	0	0	0	0	0	0	0	0	0	0	0	0	0	2
Aminotransferase, class I and II	0	0	0	0	0	0	0	0	0	0	0	0	0	0	0	1
Aromatic hydrocarbon utilization transcriptional regulator CatR LysR family	0	0	0	0	0	0	0	0	0	0	0	0	0	0	0	1
Aspartate/tyrosine/aromatic aminotransferase	0	0	0	0	0	0	0	0	0	0	0	0	0	0	0	1
ATP-dependent DNA helicase	0	0	0	0	0	0	0	0	0	0	0	0	0	0	0	1
ATPase involved in DNA repair	0	0	0	0	0	0	0	0	0	0	0	0	0	0	0	1
benABC operon transcriptional activator BenR	0	0	0	0	0	0	0	0	0	0	0	0	0	0	0	1
Benzoate 1,2-dioxygenase alpha subunit EC 1.14.12.10	0	0	0	0	0	0	0	0	0	0	0	0	0	0	0	1
Benzoate 1,2-dioxygenase beta subunit EC 1.14.12.10	0	0	0	0	0	0	0	0	0	0	0	0	0	0	0	1
benzoate dioxygenase, ferredoxin reductase component	0	0	0	0	0	0	0	0	0	0	0	0	0	0	0	1
benzoate MFS transporter BenK	0	0	0	0	0	0	0	0	0	0	0	0	0	0	0	2
benzoate-specific porin	0	0	0	0	0	0	0	0	0	0	0	0	0	0	0	1
Bifunctional DNA primase/polymerase	0	0	0	0	0	0	0	0	0	0	0	0	0	0	0	1
blr2255; hypothetical protein	0	0	0	0	0	0	0	0	0	0	0	0	0	0	0	1
Calcium-binding protein	0	0	0	0	0	0	0	0	0	0	0	0	0	0	0	1
Carboxylesterase type B	0	0	0	0	0	0	0	0	0	0	0	0	0	0	0	1
Catechol 1,2-dioxygenase EC 1.13.11.1	0	0	0	0	0	0	0	0	0	0	0	0	0	0	0	4
Cobalt-containing nitrile hydratase subunit alpha EC 4.2.1.84	0	0	0	0	0	0	0	0	0	0	0	0	0	0	0	1
Cobalt-containing nitrile hydratase subunit beta EC 4.2.1.84	0	0	0	0	0	0	0	0	0	0	0	0	0	0	0	1
COG0523: Putative GTPases G3E family	0	0	0	0	0	0	0	0	0	0	0	0	0	0	0	1
conserved secreted protein	0	0	0	0	0	0	0	0	0	0	0	0	1	0	0	0
conservedhypothetical protein	0	0	0	0	0	0	0	0	0	0	0	0	0	0	0	1
CRISPR-associated protein Cas1	0	0	0	0	0	0	0	0	0	0	1	0	0	0	0	0
CRISPR-associated protein, Cse3 family	0	0	0	0	0	0	0	0	0	0	1	0	0	0	0	0
D-glucarate permease	0	0	0	0	0	0	0	0	0	0	0	0	0	0	0	1
D-glucarate transporter	0	0	0	0	0	0	0	0	0	0	0	0	0	0	0	2
deoxycytidylate deaminase-related protein	0	0	0	0	0	0	0	0	0	0	0	0	0	0	0	1
Deoxynucleotide monophosphate kinase	0	0	0	0	0	0	0	0	0	0	0	0	0	0	0	1
deoxyribodipyrimidine photolyase-related protein	0	0	0	0	0	0	0	0	0	0	0	0	0	0	0	1
Dephospho-CoA kinase	0	0	0	0	0	0	0	0	0	0	0	0	0	0	0	1
diguanylate cyclase/phosphodiesterase GGDEF & EAL domains with PAS/PAC sensors	0	0	0	0	0	0	0	0	0	0	0	0	0	0	0	2
DNA modification methylase	0	0	0	0	0	0	0	0	0	0	0	0	0	0	0	2
Electron transfer flavoprotein-quinone oxidoreductase ecFixC	0	0	0	0	0	0	0	0	0	0	0	0	0	0	0	1
Electron transfer flavoprotein, alpha subunit ecFixB	0	0	0	0	0	0	0	0	0	0	0	0	0	0	0	1
Exodeoxyribonuclease V gamma chain	0	0	0	0	0	0	0	0	0	0	0	0	0	0	0	1
FIG00638873: hypothetical protein	0	0	0	0	0	0	0	0	0	0	0	0	0	0	0	1
FIG00954188: hypothetical protein	0	0	0	0	0	0	0	0	0	0	0	0	0	0	0	1
FIG00954680: hypothetical protein	0	0	0	0	0	0	0	0	0	0	0	0	0	0	0	1
FIG00954912: hypothetical protein	0	0	0	0	0	0	0	0	0	0	0	0	0	0	0	1
FIG00955010: hypothetical protein	0	0	0	0	0	0	0	0	0	0	0	0	0	0	0	1
FIG00956744: hypothetical protein	0	0	0	0	0	0	0	0	0	0	0	0	0	0	1	0
FIG00956967: hypothetical protein	0	0	0	0	0	0	0	0	0	0	0	0	0	0	0	1
FIG00956986: hypothetical protein	0	0	0	0	0	0	0	0	0	0	0	0	0	0	0	1
FIG00957523: hypothetical protein	0	0	0	0	0	0	0	0	0	0	0	0	0	0	0	1
FIG00957803: hypothetical protein	0	0	0	0	0	0	0	0	0	0	0	0	0	0	0	1
FIG00958976: hypothetical protein	0	0	0	0	0	0	0	0	0	0	0	0	0	0	0	1
FIG00959117: hypothetical protein	0	0	0	0	0	0	0	0	0	0	0	0	0	0	0	1
FIG00959350: hypothetical protein	0	0	0	0	0	0	0	0	0	0	0	0	0	0	0	1
FIG00960726: hypothetical protein	0	0	0	0	0	0	0	0	0	0	0	0	0	0	0	1
FIG00961517: hypothetical protein	0	0	0	0	0	0	0	0	0	0	0	0	0	0	0	1
FIG00961522: hypothetical protein	0	0	0	0	0	0	0	0	0	0	0	0	0	0	0	1
FIG00962786: hypothetical protein	0	0	0	0	0	0	0	0	0	0	0	0	0	0	0	1
FIG00964034: hypothetical protein	0	0	0	0	0	0	0	0	0	0	0	0	0	0	0	1
FIG00964459: hypothetical protein	0	0	0	0	0	0	0	0	0	0	0	0	0	0	0	1
FIG00964922: hypothetical protein	0	0	0	0	0	0	0	0	0	0	0	0	0	0	0	1
FIG00965156: hypothetical protein	0	0	0	0	0	0	0	0	0	0	0	0	0	0	0	1
FIG00967803: hypothetical protein	0	0	0	0	0	0	0	0	0	0	0	0	0	0	1	0
FIG00968243: hypothetical protein	0	0	0	0	0	0	0	0	0	0	0	0	0	0	0	1
FIG01218476: hypothetical protein	0	0	0	0	0	0	0	0	0	0	0	0	1	0	0	0
FIG017723: Putative cI prophage repressor protein	0	0	0	0	0	0	1	0	0	0	0	0	0	0	0	0
Formaldehyde dehydrogenase MscR, NAD/mycothiol-dependent EC 1.2.1.66 / S-nitrosomycothiol reductase MscR	0	0	0	0	0	0	0	0	0	0	0	0	0	0	0	1
glucose-1-phosphate thymidylyltransferase	0	0	0	0	1	0	0	0	0	0	0	0	0	0	0	0
Glucose-1-phosphatase EC 3.1.3.10	0	0	0	0	0	0	0	0	0	0	0	0	0	0	0	1
Glutaredoxin 2	0	0	0	0	0	0	0	0	0	0	0	0	0	0	0	3
Glutathione synthase/Ribosomal protein S6 modification enzyme glutaminyl transferase	0	0	0	0	0	0	0	0	0	0	0	0	0	0	0	1
Glutathione-dependent formaldehyde-activating enzyme EC 4.4.1.22	0	0	0	0	0	0	0	0	0	0	0	0	0	0	0	1
HAD-superfamily subfamily IIA hydrolase, hypothetical 2	0	0	0	0	0	0	0	0	0	0	0	0	0	0	0	1
Haloacetate dehalogenase H-1 EC 3.8.1.3	0	0	0	0	0	0	0	0	0	0	0	0	0	0	0	1
Hypothetical domain / Nicotinamide-nucleotide amidase EC 3.5.1.42	0	0	0	0	0	0	0	0	0	0	0	0	0	0	0	1
IncW-like replication protein	0	0	0	0	0	0	0	0	0	0	0	0	0	0	0	1
Indoleacetamide hydrolase EC 3.5.1.-	0	0	0	0	0	0	0	0	0	0	0	0	0	0	0	1
Insertion element IS1415 transposase istA and helper protein istB genes	0	0	0	0	0	0	0	0	0	0	0	0	0	0	0	1
ISPsy6, transposase	0	0	0	0	0	0	0	0	0	0	0	0	0	0	0	5
L-2-hydroxyglutarate oxidase EC 1.1.3.15	0	0	0	0	0	0	0	0	0	0	0	0	0	0	0	1
L-ectoine synthase EC 4.2.1.108	0	0	0	0	0	0	0	0	0	0	0	0	0	0	0	1
L-talarate dehydratase @ Galactarate dehydratase EC 4.2.1.42	0	0	0	0	0	0	0	0	0	0	0	0	0	0	0	1
Lysophospholipase L2 EC 3.1.1.5	0	0	1	0	0	0	0	0	0	0	0	0	0	0	0	0
Maturase-related protein	0	0	0	0	0	0	0	0	0	0	0	0	0	0	0	1
Mlr1626 protein	0	0	0	0	0	0	0	0	0	0	0	0	0	0	0	1
Muconolactone isomerase EC 5.3.3.4	0	0	0	0	0	0	0	0	0	0	0	0	0	0	0	1
N-3-oxohexanoyl-L-homoserine lactone synthase	0	0	0	0	0	0	0	0	0	0	0	0	0	0	0	1
N-3-oxohexanoyl-L-homoserine lactone-binding transcriptional activator @ Acyl-homoserine lactone-binding transcriptional activator, LuxR family	0	0	0	0	0	0	0	0	0	0	0	0	0	0	0	1
NADPH oxidoreductase YRKL EC 1.6.99.- @ Putative NADPH-quinone reductase modulator of drug activity B @ Flavodoxin 2	0	0	0	0	0	0	0	0	0	0	0	0	0	0	0	1
Nitrilase EC 3.5.5.7	0	0	0	0	0	0	0	0	0	0	0	0	0	0	0	1
Nitroreductase	0	0	0	0	0	0	0	0	0	0	0	0	0	0	0	2
Non-ribosomal peptide synthetase modules and related proteins	0	0	0	0	0	0	0	0	0	0	0	0	0	0	1	0
Nucleoside-diphosphate-sugar epimerase	0	0	0	0	0	0	0	1	0	0	0	0	0	0	0	0
O-Methyltransferase involved in polyketide biosynthesis	0	0	0	0	0	0	0	0	0	0	0	0	0	0	0	1
Oligopeptide ABC transporter, ATP-binding protein OppD TC 3.A.1.5.1	0	0	0	0	0	0	0	0	0	0	0	0	0	0	0	1
Outer membrane low permeability porin, OprD family => benzoate-specific	0	0	0	0	0	0	0	0	0	0	0	0	0	0	0	2
oxidoreductase ylbE	0	0	0	0	0	0	0	0	0	0	0	0	0	0	0	1
Oxygen-insensitive NADPH nitroreductase EC 1.-.-.- / Dihydropteridine reductase EC 1.5.1.34	0	0	0	0	0	0	0	0	0	0	0	0	0	0	0	2
Peptidase, M20/M25/M40 family	0	0	0	0	0	0	0	0	0	0	0	0	0	0	0	1
Peptide ABC transporter, ATP-binding protein	0	0	0	0	0	0	0	0	0	0	0	0	0	0	0	1
Periplasmic sugar-binding domain protein	0	0	0	0	0	0	0	0	0	0	0	0	0	0	0	1
Phage DNA packaging protein, Nu1 subunit of terminase	0	0	0	0	0	0	0	0	0	0	0	0	0	0	0	1
Phage head, head-tail preconnector protease C / Phage head, scaffolding domain Nu3	0	0	0	0	0	0	0	0	0	0	0	0	0	0	0	1
Phage terminase small subunit	0	0	0	0	0	0	0	0	0	0	0	0	0	0	0	1
Phenolic acid decarboxylase EC 4.1.1.-	0	0	0	0	0	0	0	0	0	0	0	0	0	0	0	1
Phosphomannomutase EC 5.4.2.8 / Phosphoglucomutase EC 5.4.2.2	0	0	0	2	0	0	0	0	0	0	0	0	0	0	0	0
Possible regulatory protein similar to urea ABC transporter, substrate binding protein	0	0	0	0	0	0	0	0	0	0	0	0	0	0	0	1
Predicted cobalt transporter CbtC	0	0	0	0	0	0	0	0	0	0	0	0	0	0	0	1
Predicted pyrophosphatase	0	0	0	0	0	0	0	0	0	0	0	0	0	0	0	1
Programmed cell death antitoxin ChpS	0	0	0	0	0	0	0	0	0	0	0	0	0	0	0	1
Programmed cell death toxin ChpB	0	0	0	0	0	0	0	0	0	0	0	0	0	0	0	1
putative acyl-CoA carboxylase	0	0	0	0	0	0	0	0	0	0	0	0	0	0	0	1
putative DNA helicase	0	0	0	0	0	0	0	0	0	0	0	0	0	3	0	0
Putative glutathione transporter, permease component	0	0	0	0	0	0	0	0	0	0	0	0	0	0	0	1
Putative monooxygenase STM1546	0	0	0	0	0	0	0	0	0	0	0	0	0	0	0	1
putative Sodium:sulfate symportert	0	0	0	0	0	0	0	0	0	0	0	0	0	0	0	1
putative Transcriptional regulatory protein, AraC/XylS family	0	0	0	0	0	0	0	0	0	0	0	0	0	0	0	1
Pyoverdine sidechain non-ribosomal peptide synthetase PvdD	0	0	0	0	0	0	1	0	0	0	0	0	0	0	0	0
Pyruvate dehydrogenase E1 component beta subunit EC 1.2.4.1	0	0	0	0	0	0	0	0	0	0	0	0	0	0	0	1
QbdB	0	0	0	0	0	0	0	0	0	0	0	0	0	0	0	1
Response regulator BaeR	0	0	0	0	0	0	0	0	0	0	0	0	0	0	0	1
Response regulators consisting of a CheY-like receiver domain and a winged-helix DNA-binding domain	0	0	0	0	0	0	0	0	0	0	0	0	0	0	0	1
Rieske 2Fe-2S domain protein	0	0	0	0	0	0	0	0	0	0	0	0	0	0	0	1
RND efflux membrane fusion protein	0	0	0	0	0	0	0	0	0	0	0	0	0	0	0	1
Sensory histidine kinase BaeS	0	0	0	0	0	0	0	0	0	0	0	0	0	0	0	1
Ser-tRNAAla deacylase @ Gly-tRNAAla deacylase	0	0	0	0	0	0	0	0	0	0	0	0	0	0	0	1
Serine esterase EC 3.1.1.1	0	0	0	0	0	0	0	0	0	0	0	0	0	0	0	1
Serine/threonine protein kinase PrkC, regulator of stationary phase	0	0	0	0	0	0	0	0	0	0	0	1	0	0	0	0
short-chain dehydrogenase/reductase SDR	0	0	0	0	0	0	0	1	0	0	0	0	0	0	0	0
Sortase A, LPXTG specific	0	0	0	0	0	0	0	0	1	0	0	0	0	0	0	0
structural elements; cell exterior; surface polysaccharides/antigens	0	0	0	0	0	0	0	0	0	0	0	0	0	0	0	1
Tellurite resistance protein TehA	0	0	0	1	0	0	0	0	0	0	0	0	0	0	0	0
TniB NTP-binding protein	0	0	0	0	0	0	0	0	0	0	0	0	0	0	0	1
Transposase, IS3/IS911 family	0	0	0	0	0	0	0	0	0	0	0	0	0	0	0	1
tRNA-Pseudo-CAG	0	0	0	0	0	0	0	0	0	0	0	0	0	0	0	1
Tryptophan 2-monooxygenase EC 1.13.12.3	0	0	0	0	0	0	0	0	0	0	0	0	0	0	0	1
Two component response regulator associated with urea and amide use	0	0	0	0	0	0	0	0	0	0	0	0	0	0	0	1
Type III secretion injected virulence protein YopP,YopJ, induces apoptosis, prevents cytokine induction, inhibits NFkb activation	0	0	0	0	0	0	0	0	0	0	0	0	0	0	0	1
Tyrosine recombinase XerC	0	0	0	0	0	0	0	0	0	0	0	0	0	0	0	1
Uncharacterized MFS-type transporter YycB	0	0	0	0	0	0	0	0	0	0	0	0	0	0	0	1
Uncharacterized oxidoreductase	0	0	0	0	0	0	0	0	0	0	0	0	0	0	0	2
Uncharacterized protein ImpH/VasB	0	0	0	0	0	0	0	0	0	0	0	0	0	0	0	1
Uncharacterized protein YhbT	0	0	0	1	0	0	0	0	0	0	0	0	0	0	0	0
Uncharacterized protein YneK	0	0	0	1	0	0	0	0	0	0	0	0	0	0	0	0
Urea carboxylase	0	0	0	0	0	0	1	0	0	0	0	0	0	0	0	0
Zinc metalloprotease	0	0	0	0	0	0	0	0	0	0	0	0	0	0	0	1
