# Supplementary material for: In vitro, in planta, and comparative genomic analyses of Pseudomonas syringae pv. syringae strains of pepper (Capsicum annuum var. annuum)
Source: Microbiol Spectr. 2024 May 7;12(6):e00064-24. doi: 10.1128/spectrum.00064-24 (PMC11237606; doi:10.1128/spectrum.00064-24)
Supplement: Table S7 — Multiple testing correction for SNPs. [file spectrum.00064-24-s0009.xlsx]

## Sheet: 3dpi_SNP
Table S6. Multiple testing correction for SNPs within virulence genes (biofilm, motility, and secretion system) correlated with disease severity (3- and 7-days post infection (dpi)) of Pseudomonas syringae pv. syringae (Pss) strains. None of the listed genes were significantly correlated with disease severity (P >0.05) after Benjamini-Hochberg correction. Benjamini-Hochberg correction with P > 0.…
	RowNames	correlations	p_values	adjusted_p_values_bh_1
1	rast2_fig_6666666_991014_peg_1011_78	-0.384786	0.141113	0.394228
2	rast2_fig_6666666_991014_peg_1011_79	-0.384786	0.141113	0.394228
3	rast2_fig_6666666_991014_peg_1011_80	-0.384786	0.141113	0.394228
4	rast2_fig_6666666_991014_peg_1011_81	-0.384786	0.141113	0.394228
5	rast2_fig_6666666_991014_peg_1011_82	-0.384786	0.141113	0.394228
6	rast2_fig_6666666_991014_peg_1011_83	-0.384786	0.141113	0.394228
7	rast2_fig_6666666_991014_peg_1011_84	-0.384786	0.141113	0.394228
8	rast2_fig_6666666_991014_peg_1011_85	-0.384786	0.141113	0.394228
9	rast2_fig_6666666_991014_peg_1011_86	-0.384786	0.141113	0.394228
10	rast2_fig_6666666_991014_peg_1011_87	-0.384786	0.141113	0.394228
11	rast2_fig_6666666_991014_peg_1011_88	-0.384786	0.141113	0.394228
12	rast2_fig_6666666_991014_peg_1012_89	0.384786	0.141113	0.394228
13	rast2_fig_6666666_991014_peg_1012_90	0.465109	0.0694692	0.394228
14	rast2_fig_6666666_991014_peg_1012_91	0.241486	0.367574	0.578961
15	rast2_fig_6666666_991014_peg_1012_92	-0.267284	0.316936	0.578961
16	rast2_fig_6666666_991014_peg_1012_93	-0.267284	0.316936	0.578961
17	rast2_fig_6666666_991014_peg_1013_26	0.384786	0.141113	0.394228
18	rast2_fig_6666666_991014_peg_1013_27	0.228042	0.39563	0.578961
19	rast2_fig_6666666_991014_peg_1013_28	-0.239026	0.372623	0.578961
20	rast2_fig_6666666_991014_peg_1013_29	0.241486	0.367574	0.578961
21	rast2_fig_6666666_991014_peg_1013_30	0.437322	0.0902774	0.394228
22	rast2_fig_6666666_991014_peg_1013_31	-0.267284	0.316936	0.578961
23	rast2_fig_6666666_991014_peg_1013_32	-0.267284	0.316936	0.578961
24	rast2_fig_6666666_991014_peg_1013_33	-0.267284	0.316936	0.578961
25	rast2_fig_6666666_991014_peg_1013_34	0.229311	0.392934	0.578961
26	rast2_fig_6666666_991014_peg_1014_18	0.465109	0.0694692	0.394228
27	rast2_fig_6666666_991014_peg_1014_19	0.465109	0.0694692	0.394228
28	rast2_fig_6666666_991014_peg_1014_20	0.465109	0.0694692	0.394228
29	rast2_fig_6666666_991014_peg_1014_21	0.253073	0.344302	0.578961
30	rast2_fig_6666666_991014_peg_1014_22	0.253073	0.344302	0.578961
31	rast2_fig_6666666_991014_peg_1014_23	-0.267284	0.316936	0.578961
32	rast2_fig_6666666_991014_peg_1014_24	-0.267284	0.316936	0.578961
33	rast2_fig_6666666_991014_peg_1014_25	-0.267284	0.316936	0.578961
34	rast2_fig_6666666_991014_peg_1016_66	0.384786	0.141113	0.394228
35	rast2_fig_6666666_991014_peg_1016_67	0.253073	0.344302	0.578961
36	rast2_fig_6666666_991014_peg_1016_68	-0.267284	0.316936	0.578961
37	rast2_fig_6666666_991014_peg_1016_69	-0.267284	0.316936	0.578961
38	rast2_fig_6666666_991014_peg_1016_70	-0.267284	0.316936	0.578961
39	rast2_fig_6666666_991014_peg_1016_71	-0.267284	0.316936	0.578961
40	rast2_fig_6666666_991014_peg_1016_72	-0.267284	0.316936	0.578961
41	rast2_fig_6666666_991014_peg_1016_73	-0.384786	0.141113	0.394228
42	rast2_fig_6666666_991014_peg_1016_74	-0.384786	0.141113	0.394228
43	rast2_fig_6666666_991014_peg_1016_75	-0.384786	0.141113	0.394228
44	rast2_fig_6666666_991014_peg_1016_76	-0.384786	0.141113	0.394228
45	rast2_fig_6666666_991014_peg_1016_77	-0.384786	0.141113	0.394228
46	rast2_fig_6666666_991014_peg_1017_45	0.384786	0.141113	0.394228
47	rast2_fig_6666666_991014_peg_1017_46	0.421093	0.104308	0.394228
48	rast2_fig_6666666_991014_peg_1017_47	0.465109	0.0694692	0.394228
49	rast2_fig_6666666_991014_peg_1017_48	0.241486	0.367574	0.578961
50	rast2_fig_6666666_991014_peg_1017_49	0.24994	0.350512	0.578961
51	rast2_fig_6666666_991014_peg_1017_50	-0.190537	0.479666	0.634381
52	rast2_fig_6666666_991014_peg_1017_51	-0.267284	0.316936	0.578961
53	rast2_fig_6666666_991014_peg_1017_52	-0.384786	0.141113	0.394228
54	rast2_fig_6666666_991014_peg_1017_53	-0.384786	0.141113	0.394228
55	rast2_fig_6666666_991014_peg_1019_57	-0.350936	0.182618	0.501416
56	rast2_fig_6666666_991014_peg_1019_58	0.465109	0.0694692	0.394228
57	rast2_fig_6666666_991014_peg_1019_59	0.384786	0.141113	0.394228
58	rast2_fig_6666666_991014_peg_1019_60	0.384786	0.141113	0.394228
59	rast2_fig_6666666_991014_peg_1019_61	0.734586	0.00119127	0.394228
60	rast2_fig_6666666_991014_peg_1019_62	-0.267284	0.316936	0.578961
61	rast2_fig_6666666_991014_peg_1019_63	-0.267284	0.316936	0.578961
62	rast2_fig_6666666_991014_peg_1019_64	-0.267284	0.316936	0.578961
63	rast2_fig_6666666_991014_peg_1019_65	-0.267284	0.316936	0.578961
64	rast2_fig_6666666_991014_peg_1020_54	0.384786	0.141113	0.394228
65	rast2_fig_6666666_991014_peg_1020_55	0.384786	0.141113	0.394228
66	rast2_fig_6666666_991014_peg_1020_56	-0.267284	0.316936	0.578961
67	rast2_fig_6666666_991014_peg_1743_35	0.384786	0.141113	0.394228
68	rast2_fig_6666666_991014_peg_1743_36	0.384786	0.141113	0.394228
69	rast2_fig_6666666_991014_peg_1743_37	0.384786	0.141113	0.394228
70	rast2_fig_6666666_991014_peg_1743_38	0.384786	0.141113	0.394228
71	rast2_fig_6666666_991014_peg_1743_39	0.384786	0.141113	0.394228
72	rast2_fig_6666666_991014_peg_1743_40	0.384786	0.141113	0.394228
73	rast2_fig_6666666_991014_peg_1743_41	0.384786	0.141113	0.394228
74	rast2_fig_6666666_991014_peg_1801_572	0.384786	0.141113	0.394228
75	rast2_fig_6666666_991014_peg_1801_573	-0.0192811	0.943498	0.976496
76	rast2_fig_6666666_991014_peg_1801_574	0.21896	0.415213	0.578961
77	rast2_fig_6666666_991014_peg_1801_577	-0.384786	0.141113	0.394228
78	rast2_fig_6666666_991014_peg_1801_578	-0.384786	0.141113	0.394228
79	rast2_fig_6666666_991014_peg_1801_579	-0.384786	0.141113	0.394228
80	rast2_fig_6666666_991014_peg_1801_580	-0.384786	0.141113	0.394228
81	rast2_fig_6666666_991014_peg_1802_583	0.384786	0.141113	0.394228
82	rast2_fig_6666666_991014_peg_1802_584	0.243184	0.36411	0.578961
83	rast2_fig_6666666_991014_peg_1802_585	0.243184	0.36411	0.578961
84	rast2_fig_6666666_991014_peg_1802_586	0.243184	0.36411	0.578961
85	rast2_fig_6666666_991014_peg_1802_587	0.242242	0.36603	0.578961
86	rast2_fig_6666666_991014_peg_1802_588	0.389157	0.13627	0.394228
87	rast2_fig_6666666_991014_peg_1802_589	0.242242	0.36603	0.578961
88	rast2_fig_6666666_991014_peg_1802_590	0.400874	0.123853	0.394228
89	rast2_fig_6666666_991014_peg_1802_592	-0.0053694	0.984255	0.987964
90	rast2_fig_6666666_991014_peg_1802_593	-0.267284	0.316936	0.578961
91	rast2_fig_6666666_991014_peg_1950_13	-0.223162	0.40609	0.578961
92	rast2_fig_6666666_991014_peg_1950_14	-0.0385396	0.887313	0.936501
93	rast2_fig_6666666_991014_peg_1950_15	0.384786	0.141113	0.394228
94	rast2_fig_6666666_991014_peg_1950_16	0.406055	0.11862	0.394228
95	rast2_fig_6666666_991014_peg_1950_17	0.249841	0.350708	0.578961
96	rast2_fig_6666666_991014_peg_2301_191	0.253073	0.344302	0.578961
97	rast2_fig_6666666_991014_peg_2301_192	0.253073	0.344302	0.578961
98	rast2_fig_6666666_991014_peg_2301_193	0.253073	0.344302	0.578961
99	rast2_fig_6666666_991014_peg_2301_194	0.253073	0.344302	0.578961
100	rast2_fig_6666666_991014_peg_2301_195	0.253073	0.344302	0.578961
101	rast2_fig_6666666_991014_peg_2301_196	0.253073	0.344302	0.578961
102	rast2_fig_6666666_991014_peg_2301_197	0.253073	0.344302	0.578961
103	rast2_fig_6666666_991014_peg_2301_198	0.353675	0.178992	0.493153
104	rast2_fig_6666666_991014_peg_2301_199	0.420148	0.10517	0.394228
105	rast2_fig_6666666_991014_peg_2301_200	0.253073	0.344302	0.578961
106	rast2_fig_6666666_991014_peg_2301_201	0.253073	0.344302	0.578961
107	rast2_fig_6666666_991014_peg_2301_202	0.253073	0.344302	0.578961
108	rast2_fig_6666666_991014_peg_2301_203	0.0682452	0.801714	0.936501
109	rast2_fig_6666666_991014_peg_2301_204	-0.267284	0.316936	0.578961
110	rast2_fig_6666666_991014_peg_2301_205	-0.267284	0.316936	0.578961
111	rast2_fig_6666666_991014_peg_2301_206	-0.267284	0.316936	0.578961
112	rast2_fig_6666666_991014_peg_2301_207	-0.267284	0.316936	0.578961
113	rast2_fig_6666666_991014_peg_2301_208	-0.267284	0.316936	0.578961
114	rast2_fig_6666666_991014_peg_2301_209	-0.267284	0.316936	0.578961
115	rast2_fig_6666666_991014_peg_2301_210	-0.106249	0.695329	0.865371
116	rast2_fig_6666666_991014_peg_2301_211	-0.171089	0.52638	0.68315
117	rast2_fig_6666666_991014_peg_2528_42	0.465109	0.0694692	0.394228
118	rast2_fig_6666666_991014_peg_2528_43	-0.0385396	0.887313	0.936501
119	rast2_fig_6666666_991014_peg_2528_44	0.253073	0.344302	0.578961
120	rast2_fig_6666666_991014_peg_2877_100	-0.121546	0.653853	0.817572
121	rast2_fig_6666666_991014_peg_2877_101	0.384786	0.141113	0.394228
122	rast2_fig_6666666_991014_peg_2877_102	-0.0362844	0.893872	0.939741
123	rast2_fig_6666666_991014_peg_2877_103	0.0411642	0.879689	0.936501
124	rast2_fig_6666666_991014_peg_2877_104	0.283596	0.287141	0.578961
125	rast2_fig_6666666_991014_peg_2877_105	0.384786	0.141113	0.394228
126	rast2_fig_6666666_991014_peg_2877_106	-0.0296087	0.913321	0.953693
127	rast2_fig_6666666_991014_peg_2877_107	0.0668154	0.805794	0.936501
128	rast2_fig_6666666_991014_peg_2877_108	0.249841	0.350708	0.578961
129	rast2_fig_6666666_991014_peg_2877_109	-0.0053694	0.984255	0.987964
130	rast2_fig_6666666_991014_peg_2877_110	0.163192	0.545919	0.703531
131	rast2_fig_6666666_991014_peg_2877_111	0.41355	0.111325	0.394228
132	rast2_fig_6666666_991014_peg_2877_112	0.370598	0.157639	0.435826
133	rast2_fig_6666666_991014_peg_2877_113	-0.0053694	0.984255	0.987964
134	rast2_fig_6666666_991014_peg_2877_114	-0.0053694	0.984255	0.987964
135	rast2_fig_6666666_991014_peg_2877_115	0.253073	0.344302	0.578961
136	rast2_fig_6666666_991014_peg_2877_116	0.227133	0.397568	0.578961
137	rast2_fig_6666666_991014_peg_2877_117	0.122994	0.649973	0.817572
138	rast2_fig_6666666_991014_peg_2877_118	0.200095	0.45747	0.614271
139	rast2_fig_6666666_991014_peg_2877_119	0.0434786	0.872974	0.936501
140	rast2_fig_6666666_991014_peg_2877_120	0.0761339	0.779294	0.936501
141	rast2_fig_6666666_991014_peg_2877_121	-0.267284	0.316936	0.578961
142	rast2_fig_6666666_991014_peg_2877_122	0.229311	0.392934	0.578961
143	rast2_fig_6666666_991014_peg_2877_94	0.0986975	0.716115	0.887095
144	rast2_fig_6666666_991014_peg_2877_95	0.216652	0.420272	0.578961
145	rast2_fig_6666666_991014_peg_2877_96	0.384786	0.141113	0.394228
146	rast2_fig_6666666_991014_peg_2877_97	-0.227577	0.39662	0.578961
147	rast2_fig_6666666_991014_peg_2877_98	0.384786	0.141113	0.394228
148	rast2_fig_6666666_991014_peg_2877_99	0.384786	0.141113	0.394228
149	rast2_fig_6666666_991014_peg_2879_123	0.384786	0.141113	0.394228
150	rast2_fig_6666666_991014_peg_2879_124	-0.0385396	0.887313	0.936501
151	rast2_fig_6666666_991014_peg_2879_125	0.384786	0.141113	0.394228
152	rast2_fig_6666666_991014_peg_2879_126	0.384786	0.141113	0.394228
153	rast2_fig_6666666_991014_peg_2879_127	0.384786	0.141113	0.394228
154	rast2_fig_6666666_991014_peg_2879_128	0.384786	0.141113	0.394228
155	rast2_fig_6666666_991014_peg_2879_129	0.384786	0.141113	0.394228
156	rast2_fig_6666666_991014_peg_2879_130	0.384786	0.141113	0.394228
157	rast2_fig_6666666_991014_peg_2879_131	0.249841	0.350708	0.578961
158	rast2_fig_6666666_991014_peg_2885_10	0.395565	0.129377	0.394228
159	rast2_fig_6666666_991014_peg_2885_5	0.384786	0.141113	0.394228
160	rast2_fig_6666666_991014_peg_2885_6	0.384786	0.141113	0.394228
161	rast2_fig_6666666_991014_peg_2885_7	-0.40166	0.123048	0.394228
162	rast2_fig_6666666_991014_peg_2885_8	-0.141456	0.601277	0.768673
163	rast2_fig_6666666_991014_peg_2885_9	0.584794	0.0173441	0.394228
164	rast2_fig_6666666_991014_peg_2886_11	-0.0385396	0.887313	0.936501
165	rast2_fig_6666666_991014_peg_2886_12	0.249841	0.350708	0.578961
166	rast2_fig_6666666_991014_peg_3513_2	0.241486	0.367574	0.578961
167	rast2_fig_6666666_991014_peg_3513_3	-0.267284	0.316936	0.578961
168	rast2_fig_6666666_991014_peg_3513_4	-0.267284	0.316936	0.578961
169	rast2_fig_6666666_991014_peg_3532_249	-0.0053694	0.984255	0.987964
170	rast2_fig_6666666_991014_peg_3532_250	-0.0053694	0.984255	0.987964
171	rast2_fig_6666666_991014_peg_3532_251	0.241486	0.367574	0.578961
172	rast2_fig_6666666_991014_peg_3532_252	-0.0053694	0.984255	0.987964
173	rast2_fig_6666666_991014_peg_3532_253	-0.208243	0.438963	0.591452
174	rast2_fig_6666666_991014_peg_3532_254	-0.208243	0.438963	0.591452
175	rast2_fig_6666666_991014_peg_3532_255	-0.0053694	0.984255	0.987964
176	rast2_fig_6666666_991014_peg_3532_256	0.0668154	0.805794	0.936501
177	rast2_fig_6666666_991014_peg_3532_257	-0.0053694	0.984255	0.987964
178	rast2_fig_6666666_991014_peg_3532_258	0.305859	0.249292	0.578961
179	rast2_fig_6666666_991014_peg_3532_259	-0.0053694	0.984255	0.987964
180	rast2_fig_6666666_991014_peg_3532_260	-0.0053694	0.984255	0.987964
181	rast2_fig_6666666_991014_peg_3532_261	0.253073	0.344302	0.578961
182	rast2_fig_6666666_991014_peg_3532_262	0.266248	0.318888	0.578961
183	rast2_fig_6666666_991014_peg_3532_263	-0.0377469	0.889617	0.936501
184	rast2_fig_6666666_991014_peg_3532_264	0.253073	0.344302	0.578961
185	rast2_fig_6666666_991014_peg_3532_265	0.253073	0.344302	0.578961
186	rast2_fig_6666666_991014_peg_3532_266	0.253073	0.344302	0.578961
187	rast2_fig_6666666_991014_peg_3532_267	0.253073	0.344302	0.578961
188	rast2_fig_6666666_991014_peg_3532_268	-0.0377469	0.889617	0.936501
189	rast2_fig_6666666_991014_peg_3532_269	0.253073	0.344302	0.578961
190	rast2_fig_6666666_991014_peg_3532_270	-0.0270155	0.920889	0.958061
191	rast2_fig_6666666_991014_peg_3532_271	0.253073	0.344302	0.578961
192	rast2_fig_6666666_991014_peg_3532_272	0.578427	0.018912	0.394228
193	rast2_fig_6666666_991014_peg_3532_273	0.578427	0.018912	0.394228
194	rast2_fig_6666666_991014_peg_3532_274	-0.267284	0.316936	0.578961
195	rast2_fig_6666666_991014_peg_3532_275	-0.267284	0.316936	0.578961
196	rast2_fig_6666666_991014_peg_3532_276	-0.267284	0.316936	0.578961
197	rast2_fig_6666666_991014_peg_3532_277	0.0218612	0.935951	0.969941
198	rast2_fig_6666666_991014_peg_3536_212	0.241486	0.367574	0.578961
199	rast2_fig_6666666_991014_peg_3536_213	0.241486	0.367574	0.578961
200	rast2_fig_6666666_991014_peg_3536_214	-0.0053694	0.984255	0.987964
201	rast2_fig_6666666_991014_peg_3536_215	-0.208243	0.438963	0.591452
202	rast2_fig_6666666_991014_peg_3536_216	0.241486	0.367574	0.578961
203	rast2_fig_6666666_991014_peg_3536_217	0.241486	0.367574	0.578961
204	rast2_fig_6666666_991014_peg_3536_218	0.241486	0.367574	0.578961
205	rast2_fig_6666666_991014_peg_3536_219	0.241486	0.367574	0.578961
206	rast2_fig_6666666_991014_peg_3536_220	0.0668154	0.805794	0.936501
207	rast2_fig_6666666_991014_peg_3536_221	0.241486	0.367574	0.578961
208	rast2_fig_6666666_991014_peg_3536_222	0.241486	0.367574	0.578961
209	rast2_fig_6666666_991014_peg_3536_223	0.26977	0.312283	0.578961
210	rast2_fig_6666666_991014_peg_3536_224	0.241486	0.367574	0.578961
211	rast2_fig_6666666_991014_peg_3536_225	0.241486	0.367574	0.578961
212	rast2_fig_6666666_991014_peg_3536_226	0.0668154	0.805794	0.936501
213	rast2_fig_6666666_991014_peg_3536_227	0.253073	0.344302	0.578961
214	rast2_fig_6666666_991014_peg_3536_228	-0.0540534	0.842404	0.936501
215	rast2_fig_6666666_991014_peg_3537_229	-0.208243	0.438963	0.591452
216	rast2_fig_6666666_991014_peg_3537_230	0.241486	0.367574	0.578961
217	rast2_fig_6666666_991014_peg_3537_231	0.094742	0.727079	0.896452
218	rast2_fig_6666666_991014_peg_3537_232	0.241486	0.367574	0.578961
219	rast2_fig_6666666_991014_peg_3537_233	0.18338	0.49662	0.649426
220	rast2_fig_6666666_991014_peg_3537_234	0.0668154	0.805794	0.936501
221	rast2_fig_6666666_991014_peg_3537_235	0.0668154	0.805794	0.936501
222	rast2_fig_6666666_991014_peg_3537_236	0.241486	0.367574	0.578961
223	rast2_fig_6666666_991014_peg_3537_237	0.253073	0.344302	0.578961
224	rast2_fig_6666666_991014_peg_3537_238	0.122994	0.649973	0.817572
225	rast2_fig_6666666_991014_peg_3537_239	0.184102	0.494897	0.648233
226	rast2_fig_6666666_991014_peg_3537_240	-0.267284	0.316936	0.578961
227	rast2_fig_6666666_991014_peg_3537_241	-0.267284	0.316936	0.578961
228	rast2_fig_6666666_991014_peg_3537_242	-0.267284	0.316936	0.578961
229	rast2_fig_6666666_991014_peg_3537_243	-0.0497556	0.854806	0.936501
230	rast2_fig_6666666_991014_peg_3537_244	-0.0497556	0.854806	0.936501
231	rast2_fig_6666666_991014_peg_3537_245	-0.267284	0.316936	0.578961
232	rast2_fig_6666666_991014_peg_3537_246	-0.267284	0.316936	0.578961
233	rast2_fig_6666666_991014_peg_3537_247	-0.315424	0.234033	0.578961
234	rast2_fig_6666666_991014_peg_3537_248	-0.315424	0.234033	0.578961
235	rast2_fig_6666666_991014_peg_3757	0.384786	0.141113	0.394228
236	rast2_fig_6666666_991014_peg_4373_581	0.0638675	0.81422	0.936501
237	rast2_fig_6666666_991014_peg_4373_582	0.384786	0.141113	0.394228
238	rast2_fig_6666666_991014_peg_4373_591	0.125428	0.643472	0.812218
239	rast2_fig_6666666_991014_peg_4373_594	0.229311	0.392934	0.578961
240	rast2_fig_6666666_991014_peg_4374_570	0.384786	0.141113	0.394228
241	rast2_fig_6666666_991014_peg_4374_571	0.384786	0.141113	0.394228
242	rast2_fig_6666666_991014_peg_4374_575	0.229311	0.392934	0.578961
243	rast2_fig_6666666_991014_peg_4374_576	0.229311	0.392934	0.578961
244	rast2_fig_6666666_991014_peg_4380_658	0.384786	0.141113	0.394228
245	rast2_fig_6666666_991014_peg_4380_659	-0.384786	0.141113	0.394228
246	rast2_fig_6666666_991014_peg_4380_660	-0.384786	0.141113	0.394228
247	rast2_fig_6666666_991014_peg_4381_333	0.384786	0.141113	0.394228
248	rast2_fig_6666666_991014_peg_4381_334	0.384786	0.141113	0.394228
249	rast2_fig_6666666_991014_peg_4381_335	-0.0385396	0.887313	0.936501
250	rast2_fig_6666666_991014_peg_4381_336	0.384786	0.141113	0.394228
251	rast2_fig_6666666_991014_peg_4381_337	0.249841	0.350708	0.578961
252	rast2_fig_6666666_991014_peg_4381_338	-0.384786	0.141113	0.394228
253	rast2_fig_6666666_991014_peg_4381_339	-0.384786	0.141113	0.394228
254	rast2_fig_6666666_991014_peg_4381_340	-0.384786	0.141113	0.394228
255	rast2_fig_6666666_991014_peg_4381_341	-0.384786	0.141113	0.394228
256	rast2_fig_6666666_991014_peg_4381_342	-0.384786	0.141113	0.394228
257	rast2_fig_6666666_991014_peg_4381_343	-0.384786	0.141113	0.394228
258	rast2_fig_6666666_991014_peg_4382_310	-0.0385396	0.887313	0.936501
259	rast2_fig_6666666_991014_peg_4382_311	0.465109	0.0694692	0.394228
260	rast2_fig_6666666_991014_peg_4382_312	0.465109	0.0694692	0.394228
261	rast2_fig_6666666_991014_peg_4382_313	0.465109	0.0694692	0.394228
262	rast2_fig_6666666_991014_peg_4382_314	0.465109	0.0694692	0.394228
263	rast2_fig_6666666_991014_peg_4382_315	0.465109	0.0694692	0.394228
264	rast2_fig_6666666_991014_peg_4382_316	0.465109	0.0694692	0.394228
265	rast2_fig_6666666_991014_peg_4382_317	0.0443346	0.870493	0.936501
266	rast2_fig_6666666_991014_peg_4382_318	0.0443346	0.870493	0.936501
267	rast2_fig_6666666_991014_peg_4382_319	0.0443346	0.870493	0.936501
268	rast2_fig_6666666_991014_peg_4382_320	-0.267284	0.316936	0.578961
269	rast2_fig_6666666_991014_peg_4382_321	-0.384786	0.141113	0.394228
270	rast2_fig_6666666_991014_peg_4382_322	-0.384786	0.141113	0.394228
271	rast2_fig_6666666_991014_peg_4382_323	-0.384786	0.141113	0.394228
272	rast2_fig_6666666_991014_peg_4382_324	-0.384786	0.141113	0.394228
273	rast2_fig_6666666_991014_peg_4382_325	-0.384786	0.141113	0.394228
274	rast2_fig_6666666_991014_peg_4382_326	-0.384786	0.141113	0.394228
275	rast2_fig_6666666_991014_peg_4382_327	-0.384786	0.141113	0.394228
276	rast2_fig_6666666_991014_peg_4383_328	0.384786	0.141113	0.394228
277	rast2_fig_6666666_991014_peg_4383_329	-0.152906	0.571834	0.733379
278	rast2_fig_6666666_991014_peg_4383_330	0.243184	0.36411	0.578961
279	rast2_fig_6666666_991014_peg_4383_331	-0.0385396	0.887313	0.936501
280	rast2_fig_6666666_991014_peg_4383_332	0.394379	0.130635	0.394228
281	rast2_fig_6666666_991014_peg_4384_359	-0.223162	0.40609	0.578961
282	rast2_fig_6666666_991014_peg_4384_360	-0.121546	0.653853	0.817572
283	rast2_fig_6666666_991014_peg_4384_361	-0.0385396	0.887313	0.936501
284	rast2_fig_6666666_991014_peg_4384_362	-0.223162	0.40609	0.578961
285	rast2_fig_6666666_991014_peg_4384_363	-0.0385396	0.887313	0.936501
286	rast2_fig_6666666_991014_peg_4384_364	-0.0385396	0.887313	0.936501
287	rast2_fig_6666666_991014_peg_4384_365	-0.0385396	0.887313	0.936501
288	rast2_fig_6666666_991014_peg_4384_366	0.253073	0.344302	0.578961
289	rast2_fig_6666666_991014_peg_4384_367	0.0434786	0.872974	0.936501
290	rast2_fig_6666666_991014_peg_4384_368	-0.267284	0.316936	0.578961
291	rast2_fig_6666666_991014_peg_4384_369	-0.267284	0.316936	0.578961
292	rast2_fig_6666666_991014_peg_4385	-0.0385396	0.887313	0.936501
293	rast2_fig_6666666_991014_peg_4386_347	-0.0385396	0.887313	0.936501
294	rast2_fig_6666666_991014_peg_4386_348	-0.0385396	0.887313	0.936501
295	rast2_fig_6666666_991014_peg_4386_349	-0.0385396	0.887313	0.936501
296	rast2_fig_6666666_991014_peg_4386_350	-0.384786	0.141113	0.394228
297	rast2_fig_6666666_991014_peg_4386_351	-0.384786	0.141113	0.394228
298	rast2_fig_6666666_991014_peg_4386_352	-0.384786	0.141113	0.394228
299	rast2_fig_6666666_991014_peg_4386_353	-0.384786	0.141113	0.394228
300	rast2_fig_6666666_991014_peg_4386_354	-0.384786	0.141113	0.394228
301	rast2_fig_6666666_991014_peg_4386_355	-0.384786	0.141113	0.394228
302	rast2_fig_6666666_991014_peg_4386_356	-0.384786	0.141113	0.394228
303	rast2_fig_6666666_991014_peg_4386_357	-0.384786	0.141113	0.394228
304	rast2_fig_6666666_991014_peg_4387_344	-0.0385396	0.887313	0.936501
305	rast2_fig_6666666_991014_peg_4387_345	-0.267284	0.316936	0.578961
306	rast2_fig_6666666_991014_peg_4387_346	0.229311	0.392934	0.578961
307	rast2_fig_6666666_991014_peg_4389_601	-0.384786	0.141113	0.394228
308	rast2_fig_6666666_991014_peg_4389_602	-0.384786	0.141113	0.394228
309	rast2_fig_6666666_991014_peg_4389_603	-0.384786	0.141113	0.394228
310	rast2_fig_6666666_991014_peg_4392_513	0.387902	0.137649	0.394228
311	rast2_fig_6666666_991014_peg_4392_514	0.384786	0.141113	0.394228
312	rast2_fig_6666666_991014_peg_4392_515	0.384786	0.141113	0.394228
313	rast2_fig_6666666_991014_peg_4392_516	0.384786	0.141113	0.394228
314	rast2_fig_6666666_991014_peg_4392_517	0.384786	0.141113	0.394228
315	rast2_fig_6666666_991014_peg_4392_518	0.384786	0.141113	0.394228
316	rast2_fig_6666666_991014_peg_4392_519	-0.212092	0.430355	0.586675
317	rast2_fig_6666666_991014_peg_4392_520	0.384786	0.141113	0.394228
318	rast2_fig_6666666_991014_peg_4392_521	-0.0385396	0.887313	0.936501
319	rast2_fig_6666666_991014_peg_4392_522	0.384786	0.141113	0.394228
320	rast2_fig_6666666_991014_peg_4392_523	0.384786	0.141113	0.394228
321	rast2_fig_6666666_991014_peg_4392_524	0.384786	0.141113	0.394228
322	rast2_fig_6666666_991014_peg_4392_525	0.384786	0.141113	0.394228
323	rast2_fig_6666666_991014_peg_4392_526	-0.0385396	0.887313	0.936501
324	rast2_fig_6666666_991014_peg_4392_527	-0.0385396	0.887313	0.936501
325	rast2_fig_6666666_991014_peg_4392_528	0.384786	0.141113	0.394228
326	rast2_fig_6666666_991014_peg_4392_529	0.384786	0.141113	0.394228
327	rast2_fig_6666666_991014_peg_4392_530	-0.0385396	0.887313	0.936501
328	rast2_fig_6666666_991014_peg_4392_531	0.384786	0.141113	0.394228
329	rast2_fig_6666666_991014_peg_4392_532	0.384786	0.141113	0.394228
330	rast2_fig_6666666_991014_peg_4392_533	0.384786	0.141113	0.394228
331	rast2_fig_6666666_991014_peg_4392_534	0.384786	0.141113	0.394228
332	rast2_fig_6666666_991014_peg_4392_535	-0.130607	0.629718	0.796115
333	rast2_fig_6666666_991014_peg_4392_536	-0.0385396	0.887313	0.936501
334	rast2_fig_6666666_991014_peg_4392_537	0.384786	0.141113	0.394228
335	rast2_fig_6666666_991014_peg_4392_538	-0.0053694	0.984255	0.987964
336	rast2_fig_6666666_991014_peg_4392_539	-0.0053694	0.984255	0.987964
337	rast2_fig_6666666_991014_peg_4392_540	0.249841	0.350708	0.578961
338	rast2_fig_6666666_991014_peg_4392_541	-0.227133	0.397568	0.578961
339	rast2_fig_6666666_991014_peg_4392_542	0.249841	0.350708	0.578961
340	rast2_fig_6666666_991014_peg_4392_543	-0.0053694	0.984255	0.987964
341	rast2_fig_6666666_991014_peg_4392_544	0.319396	0.227874	0.578961
342	rast2_fig_6666666_991014_peg_4392_545	0.253073	0.344302	0.578961
343	rast2_fig_6666666_991014_peg_4392_546	0.373586	0.154055	0.427395
344	rast2_fig_6666666_991014_peg_4392_547	0.450597	0.0798459	0.394228
345	rast2_fig_6666666_991014_peg_4392_548	-0.190537	0.479666	0.634381
346	rast2_fig_6666666_991014_peg_4392_549	-0.267284	0.316936	0.578961
347	rast2_fig_6666666_991014_peg_4392_550	0.0538212	0.843074	0.936501
348	rast2_fig_6666666_991014_peg_4392_551	-0.0540534	0.842404	0.936501
349	rast2_fig_6666666_991014_peg_4397_697	0.384786	0.141113	0.394228
350	rast2_fig_6666666_991014_peg_4397_698	0.220054	0.41283	0.578961
351	rast2_fig_6666666_991014_peg_4397_699	0.384786	0.141113	0.394228
352	rast2_fig_6666666_991014_peg_4397_700	0.384786	0.141113	0.394228
353	rast2_fig_6666666_991014_peg_4397_701	0.384786	0.141113	0.394228
354	rast2_fig_6666666_991014_peg_4397_702	-0.00549331	0.983891	0.987964
355	rast2_fig_6666666_991014_peg_4398_278	0.384786	0.141113	0.394228
356	rast2_fig_6666666_991014_peg_4398_279	0.384786	0.141113	0.394228
357	rast2_fig_6666666_991014_peg_4398_280	0.384786	0.141113	0.394228
358	rast2_fig_6666666_991014_peg_4398_281	0.384786	0.141113	0.394228
359	rast2_fig_6666666_991014_peg_4398_282	0.199775	0.458205	0.614271
360	rast2_fig_6666666_991014_peg_4398_283	0.395488	0.129459	0.394228
361	rast2_fig_6666666_991014_peg_4398_284	0.384786	0.141113	0.394228
362	rast2_fig_6666666_991014_peg_4398_285	0.384786	0.141113	0.394228
363	rast2_fig_6666666_991014_peg_4398_286	0.384786	0.141113	0.394228
364	rast2_fig_6666666_991014_peg_4398_287	0.384786	0.141113	0.394228
365	rast2_fig_6666666_991014_peg_4398_288	-0.208243	0.438963	0.591452
366	rast2_fig_6666666_991014_peg_4398_289	-0.0123153	0.963895	0.987964
367	rast2_fig_6666666_991014_peg_4399_595	0.236113	0.378652	0.578961
368	rast2_fig_6666666_991014_peg_4399_596	0.00297565	0.991274	0.993732
369	rast2_fig_6666666_991014_peg_4399_597	-0.384786	0.141113	0.394228
370	rast2_fig_6666666_991014_peg_4399_598	-0.384786	0.141113	0.394228
371	rast2_fig_6666666_991014_peg_4399_599	-0.384786	0.141113	0.394228
372	rast2_fig_6666666_991014_peg_4399_600	-0.384786	0.141113	0.394228
373	rast2_fig_6666666_991014_peg_4400_554	0.228042	0.39563	0.578961
374	rast2_fig_6666666_991014_peg_4400_555	0.465109	0.0694692	0.394228
375	rast2_fig_6666666_991014_peg_4400_556	0.400903	0.123823	0.394228
376	rast2_fig_6666666_991014_peg_4400_557	0.384786	0.141113	0.394228
377	rast2_fig_6666666_991014_peg_4400_558	0.384786	0.141113	0.394228
378	rast2_fig_6666666_991014_peg_4400_559	0.241486	0.367574	0.578961
379	rast2_fig_6666666_991014_peg_4400_560	-0.289316	0.277105	0.578961
380	rast2_fig_6666666_991014_peg_4400_561	-0.465109	0.0694692	0.394228
381	rast2_fig_6666666_991014_peg_4400_562	-0.267284	0.316936	0.578961
382	rast2_fig_6666666_991014_peg_4400_563	0.229311	0.392934	0.578961
383	rast2_fig_6666666_991014_peg_4400_564	-0.384786	0.141113	0.394228
384	rast2_fig_6666666_991014_peg_4400_565	-0.384786	0.141113	0.394228
385	rast2_fig_6666666_991014_peg_4400_566	-0.384786	0.141113	0.394228
386	rast2_fig_6666666_991014_peg_4400_567	-0.384786	0.141113	0.394228
387	rast2_fig_6666666_991014_peg_4400_568	-0.384786	0.141113	0.394228
388	rast2_fig_6666666_991014_peg_4400_569	-0.384786	0.141113	0.394228
389	rast2_fig_6666666_991014_peg_4402_661	0.216652	0.420272	0.578961
390	rast2_fig_6666666_991014_peg_4402_662	0.170617	0.527539	0.68315
391	rast2_fig_6666666_991014_peg_4402_663	0.465109	0.0694692	0.394228
392	rast2_fig_6666666_991014_peg_4402_664	0.465109	0.0694692	0.394228
393	rast2_fig_6666666_991014_peg_4402_665	0.216652	0.420272	0.578961
394	rast2_fig_6666666_991014_peg_4402_666	0.465109	0.0694692	0.394228
395	rast2_fig_6666666_991014_peg_4402_667	0.395531	0.129414	0.394228
396	rast2_fig_6666666_991014_peg_4402_668	-0.0385396	0.887313	0.936501
397	rast2_fig_6666666_991014_peg_4402_669	0.249841	0.350708	0.578961
398	rast2_fig_6666666_991014_peg_4402_670	-0.0053694	0.984255	0.987964
399	rast2_fig_6666666_991014_peg_4402_671	-0.0053694	0.984255	0.987964
400	rast2_fig_6666666_991014_peg_4402_672	0.396712	0.128169	0.394228
401	rast2_fig_6666666_991014_peg_4402_673	0.0724831	0.789651	0.936501
402	rast2_fig_6666666_991014_peg_4402_674	-0.267284	0.316936	0.578961
403	rast2_fig_6666666_991014_peg_4402_675	-0.267284	0.316936	0.578961
404	rast2_fig_6666666_991014_peg_4402_676	-0.0497556	0.854806	0.936501
405	rast2_fig_6666666_991014_peg_4402_677	-0.267284	0.316936	0.578961
406	rast2_fig_6666666_991014_peg_4402_678	-0.267284	0.316936	0.578961
407	rast2_fig_6666666_991014_peg_4402_679	-0.267284	0.316936	0.578961
408	rast2_fig_6666666_991014_peg_4402_680	-0.267284	0.316936	0.578961
409	rast2_fig_6666666_991014_peg_4402_681	-0.267284	0.316936	0.578961
410	rast2_fig_6666666_991014_peg_4402_682	-0.315424	0.234033	0.578961
411	rast2_fig_6666666_991014_peg_4402_683	-0.315424	0.234033	0.578961
412	rast2_fig_6666666_991014_peg_4403_638	-0.0385396	0.887313	0.936501
413	rast2_fig_6666666_991014_peg_4403_639	0.243184	0.36411	0.578961
414	rast2_fig_6666666_991014_peg_4403_640	0.243184	0.36411	0.578961
415	rast2_fig_6666666_991014_peg_4403_641	0.395488	0.129459	0.394228
416	rast2_fig_6666666_991014_peg_4403_642	0.243184	0.36411	0.578961
417	rast2_fig_6666666_991014_peg_4403_643	-0.0385396	0.887313	0.936501
418	rast2_fig_6666666_991014_peg_4403_644	0.465109	0.0694692	0.394228
419	rast2_fig_6666666_991014_peg_4403_645	0.465109	0.0694692	0.394228
420	rast2_fig_6666666_991014_peg_4403_646	0.465109	0.0694692	0.394228
421	rast2_fig_6666666_991014_peg_4403_647	0.465109	0.0694692	0.394228
422	rast2_fig_6666666_991014_peg_4403_648	0.465109	0.0694692	0.394228
423	rast2_fig_6666666_991014_peg_4403_649	-0.0385396	0.887313	0.936501
424	rast2_fig_6666666_991014_peg_4403_650	-0.208243	0.438963	0.591452
425	rast2_fig_6666666_991014_peg_4403_651	-0.0053694	0.984255	0.987964
426	rast2_fig_6666666_991014_peg_4403_652	-0.0053694	0.984255	0.987964
427	rast2_fig_6666666_991014_peg_4403_653	0.396712	0.128169	0.394228
428	rast2_fig_6666666_991014_peg_4403_654	0.396712	0.128169	0.394228
429	rast2_fig_6666666_991014_peg_4403_655	-0.267284	0.316936	0.578961
430	rast2_fig_6666666_991014_peg_4403_656	-0.267284	0.316936	0.578961
431	rast2_fig_6666666_991014_peg_4403_657	-0.267284	0.316936	0.578961
432	rast2_fig_6666666_991014_peg_4404_634	0.465109	0.0694692	0.394228
433	rast2_fig_6666666_991014_peg_4404_635	-0.384786	0.141113	0.394228
434	rast2_fig_6666666_991014_peg_4404_636	-0.384786	0.141113	0.394228
435	rast2_fig_6666666_991014_peg_4404_637	-0.384786	0.141113	0.394228
436	rast2_fig_6666666_991014_peg_4406_370	-0.0385396	0.887313	0.936501
437	rast2_fig_6666666_991014_peg_4406_371	-0.0385396	0.887313	0.936501
438	rast2_fig_6666666_991014_peg_4406_372	-0.0385396	0.887313	0.936501
439	rast2_fig_6666666_991014_peg_4406_373	-0.0385396	0.887313	0.936501
440	rast2_fig_6666666_991014_peg_4406_374	-0.0385396	0.887313	0.936501
441	rast2_fig_6666666_991014_peg_4406_375	-0.0385396	0.887313	0.936501
442	rast2_fig_6666666_991014_peg_4406_376	-0.0385396	0.887313	0.936501
443	rast2_fig_6666666_991014_peg_4407_386	-0.0385396	0.887313	0.936501
444	rast2_fig_6666666_991014_peg_4407_387	-0.0385396	0.887313	0.936501
445	rast2_fig_6666666_991014_peg_4407_388	-0.228421	0.394823	0.578961
446	rast2_fig_6666666_991014_peg_4407_389	-0.0385396	0.887313	0.936501
447	rast2_fig_6666666_991014_peg_4407_390	-0.0385396	0.887313	0.936501
448	rast2_fig_6666666_991014_peg_4407_391	0.384786	0.141113	0.394228
449	rast2_fig_6666666_991014_peg_4407_392	0.384786	0.141113	0.394228
450	rast2_fig_6666666_991014_peg_4407_393	-0.0385396	0.887313	0.936501
451	rast2_fig_6666666_991014_peg_4407_394	-0.0385396	0.887313	0.936501
452	rast2_fig_6666666_991014_peg_4407_395	-0.0385396	0.887313	0.936501
453	rast2_fig_6666666_991014_peg_4407_396	-0.0385396	0.887313	0.936501
454	rast2_fig_6666666_991014_peg_4407_397	-0.0385396	0.887313	0.936501
455	rast2_fig_6666666_991014_peg_4407_398	-0.0385396	0.887313	0.936501
456	rast2_fig_6666666_991014_peg_4407_399	0.465109	0.0694692	0.394228
457	rast2_fig_6666666_991014_peg_4407_400	0.384786	0.141113	0.394228
458	rast2_fig_6666666_991014_peg_4407_401	0.0443346	0.870493	0.936501
459	rast2_fig_6666666_991014_peg_4407_402	0.384786	0.141113	0.394228
460	rast2_fig_6666666_991014_peg_4407_403	0.384786	0.141113	0.394228
461	rast2_fig_6666666_991014_peg_4407_404	0.384786	0.141113	0.394228
462	rast2_fig_6666666_991014_peg_4407_405	0.384786	0.141113	0.394228
463	rast2_fig_6666666_991014_peg_4407_406	0.384786	0.141113	0.394228
464	rast2_fig_6666666_991014_peg_4407_407	0.405023	0.119649	0.394228
465	rast2_fig_6666666_991014_peg_4407_408	0.323295	0.221928	0.578961
466	rast2_fig_6666666_991014_peg_4407_409	0.299166	0.260327	0.578961
467	rast2_fig_6666666_991014_peg_4407_410	0.384786	0.141113	0.394228
468	rast2_fig_6666666_991014_peg_4407_411	0.384786	0.141113	0.394228
469	rast2_fig_6666666_991014_peg_4407_412	0.249841	0.350708	0.578961
470	rast2_fig_6666666_991014_peg_4407_413	-0.284181	0.286104	0.578961
471	rast2_fig_6666666_991014_peg_4407_414	-0.138886	0.607967	0.775983
472	rast2_fig_6666666_991014_peg_4407_415	0.483605	0.0577132	0.394228
473	rast2_fig_6666666_991014_peg_4407_416	-0.222085	0.408419	0.578961
474	rast2_fig_6666666_991014_peg_4407_417	0.24994	0.350512	0.578961
475	rast2_fig_6666666_991014_peg_4407_418	0.229311	0.392934	0.578961
476	rast2_fig_6666666_991014_peg_4407_419	-0.023953	0.929835	0.964855
477	rast2_fig_6666666_991014_peg_4408_619	0.384786	0.141113	0.394228
478	rast2_fig_6666666_991014_peg_4408_620	0.384786	0.141113	0.394228
479	rast2_fig_6666666_991014_peg_4408_621	0.465109	0.0694692	0.394228
480	rast2_fig_6666666_991014_peg_4408_622	0.465109	0.0694692	0.394228
481	rast2_fig_6666666_991014_peg_4408_623	0.384786	0.141113	0.394228
482	rast2_fig_6666666_991014_peg_4409_684	0.384786	0.141113	0.394228
483	rast2_fig_6666666_991014_peg_4409_685	-0.0385396	0.887313	0.936501
484	rast2_fig_6666666_991014_peg_4409_686	-0.0385396	0.887313	0.936501
485	rast2_fig_6666666_991014_peg_4409_687	-0.0385396	0.887313	0.936501
486	rast2_fig_6666666_991014_peg_4409_688	-0.0385396	0.887313	0.936501
487	rast2_fig_6666666_991014_peg_4409_689	0.249841	0.350708	0.578961
488	rast2_fig_6666666_991014_peg_4409_690	0.072954	0.788313	0.936501
489	rast2_fig_6666666_991014_peg_4409_691	0.165601	0.539924	0.698057
490	rast2_fig_6666666_991014_peg_4409_692	0.253073	0.344302	0.578961
491	rast2_fig_6666666_991014_peg_4409_693	-0.0497556	0.854806	0.936501
492	rast2_fig_6666666_991014_peg_4409_694	-0.267284	0.316936	0.578961
493	rast2_fig_6666666_991014_peg_4409_695	-0.267284	0.316936	0.578961
494	rast2_fig_6666666_991014_peg_4409_696	-0.315424	0.234033	0.578961
495	rast2_fig_6666666_991014_peg_4413_491	-0.228421	0.394823	0.578961
496	rast2_fig_6666666_991014_peg_4413_492	0.131162	0.628252	0.79552
497	rast2_fig_6666666_991014_peg_4413_493	0.131162	0.628252	0.79552
498	rast2_fig_6666666_991014_peg_4413_494	0.384786	0.141113	0.394228
499	rast2_fig_6666666_991014_peg_4413_495	0.384786	0.141113	0.394228
500	rast2_fig_6666666_991014_peg_4413_496	0.465109	0.0694692	0.394228
501	rast2_fig_6666666_991014_peg_4413_497	0.384786	0.141113	0.394228
502	rast2_fig_6666666_991014_peg_4413_498	-0.0556383	0.83784	0.936501
503	rast2_fig_6666666_991014_peg_4413_499	-0.304102	0.25216	0.578961
504	rast2_fig_6666666_991014_peg_4413_500	0.384786	0.141113	0.394228
505	rast2_fig_6666666_991014_peg_4413_501	0.384786	0.141113	0.394228
506	rast2_fig_6666666_991014_peg_4413_502	0.384786	0.141113	0.394228
507	rast2_fig_6666666_991014_peg_4413_503	0.0668154	0.805794	0.936501
508	rast2_fig_6666666_991014_peg_4413_504	0.0668154	0.805794	0.936501
509	rast2_fig_6666666_991014_peg_4413_505	0.215961	0.421791	0.579057
510	rast2_fig_6666666_991014_peg_4413_506	0.241486	0.367574	0.578961
511	rast2_fig_6666666_991014_peg_4413_507	0.483549	0.0577463	0.394228
512	rast2_fig_6666666_991014_peg_4413_508	0.212531	0.429378	0.586675
513	rast2_fig_6666666_991014_peg_4413_509	0.349306	0.1848	0.505669
514	rast2_fig_6666666_991014_peg_4413_510	-0.267284	0.316936	0.578961
515	rast2_fig_6666666_991014_peg_4413_511	-0.267284	0.316936	0.578961
516	rast2_fig_6666666_991014_peg_4413_512	0.229311	0.392934	0.578961
517	rast2_fig_6666666_991014_peg_4414_464	0.309276	0.243772	0.578961
518	rast2_fig_6666666_991014_peg_4414_465	0.0443346	0.870493	0.936501
519	rast2_fig_6666666_991014_peg_4414_466	0.384786	0.141113	0.394228
520	rast2_fig_6666666_991014_peg_4414_467	0.0443346	0.870493	0.936501
521	rast2_fig_6666666_991014_peg_4414_468	0.384786	0.141113	0.394228
522	rast2_fig_6666666_991014_peg_4414_469	0.384786	0.141113	0.394228
523	rast2_fig_6666666_991014_peg_4414_470	0.465109	0.0694692	0.394228
524	rast2_fig_6666666_991014_peg_4414_471	0.0288627	0.915498	0.953693
525	rast2_fig_6666666_991014_peg_4414_472	0.0443346	0.870493	0.936501
526	rast2_fig_6666666_991014_peg_4414_473	0.00256131	0.992489	0.993732
527	rast2_fig_6666666_991014_peg_4414_474	0.384786	0.141113	0.394228
528	rast2_fig_6666666_991014_peg_4414_475	0.384786	0.141113	0.394228
529	rast2_fig_6666666_991014_peg_4414_476	0.384786	0.141113	0.394228
530	rast2_fig_6666666_991014_peg_4414_477	0.224282	0.403678	0.578961
531	rast2_fig_6666666_991014_peg_4414_478	0.384786	0.141113	0.394228
532	rast2_fig_6666666_991014_peg_4414_479	0.384786	0.141113	0.394228
533	rast2_fig_6666666_991014_peg_4414_480	0.384786	0.141113	0.394228
534	rast2_fig_6666666_991014_peg_4414_481	0.384786	0.141113	0.394228
535	rast2_fig_6666666_991014_peg_4414_482	-0.296289	0.265162	0.578961
536	rast2_fig_6666666_991014_peg_4414_483	0.249841	0.350708	0.578961
537	rast2_fig_6666666_991014_peg_4414_484	0.198555	0.46101	0.616997
538	rast2_fig_6666666_991014_peg_4414_485	0.170802	0.527085	0.68315
539	rast2_fig_6666666_991014_peg_4414_486	-0.0311201	0.908913	0.953047
540	rast2_fig_6666666_991014_peg_4414_487	-0.267284	0.316936	0.578961
541	rast2_fig_6666666_991014_peg_4414_488	0.229311	0.392934	0.578961
542	rast2_fig_6666666_991014_peg_4414_489	0.229311	0.392934	0.578961
543	rast2_fig_6666666_991014_peg_4414_490	0.229311	0.392934	0.578961
544	rast2_fig_6666666_991014_peg_4415_624	-0.0556383	0.83784	0.936501
545	rast2_fig_6666666_991014_peg_4415_625	-0.0385396	0.887313	0.936501
546	rast2_fig_6666666_991014_peg_4415_626	-0.0556383	0.83784	0.936501
547	rast2_fig_6666666_991014_peg_4415_627	-0.223162	0.40609	0.578961
548	rast2_fig_6666666_991014_peg_4415_628	-0.0385396	0.887313	0.936501
549	rast2_fig_6666666_991014_peg_4415_629	-0.0385396	0.887313	0.936501
550	rast2_fig_6666666_991014_peg_4415_630	-0.267284	0.316936	0.578961
551	rast2_fig_6666666_991014_peg_4415_631	-0.0290025	0.91509	0.953693
552	rast2_fig_6666666_991014_peg_4415_632	-0.267284	0.316936	0.578961
553	rast2_fig_6666666_991014_peg_4415_633	-0.267284	0.316936	0.578961
554	rast2_fig_6666666_991014_peg_4416_604	0.384786	0.141113	0.394228
555	rast2_fig_6666666_991014_peg_4416_605	-0.267284	0.316936	0.578961
556	rast2_fig_6666666_991014_peg_4416_606	-0.384786	0.141113	0.394228
557	rast2_fig_6666666_991014_peg_4416_607	-0.384786	0.141113	0.394228
558	rast2_fig_6666666_991014_peg_4416_608	-0.384786	0.141113	0.394228
559	rast2_fig_6666666_991014_peg_4416_609	-0.384786	0.141113	0.394228
560	rast2_fig_6666666_991014_peg_4416_610	-0.384786	0.141113	0.394228
561	rast2_fig_6666666_991014_peg_4416_611	-0.384786	0.141113	0.394228
562	rast2_fig_6666666_991014_peg_4416_612	-0.384786	0.141113	0.394228
563	rast2_fig_6666666_991014_peg_4416_613	-0.384786	0.141113	0.394228
564	rast2_fig_6666666_991014_peg_4416_614	-0.384786	0.141113	0.394228
565	rast2_fig_6666666_991014_peg_4416_615	-0.384786	0.141113	0.394228
566	rast2_fig_6666666_991014_peg_4416_616	-0.384786	0.141113	0.394228
567	rast2_fig_6666666_991014_peg_4416_617	-0.384786	0.141113	0.394228
568	rast2_fig_6666666_991014_peg_4416_618	-0.384786	0.141113	0.394228
569	rast2_fig_6666666_991014_peg_4417_552	0.384786	0.141113	0.394228
570	rast2_fig_6666666_991014_peg_4417_553	0.384786	0.141113	0.394228
571	rast2_fig_6666666_991014_peg_4418_305	0.228042	0.39563	0.578961
572	rast2_fig_6666666_991014_peg_4418_306	-0.0290025	0.91509	0.953693
573	rast2_fig_6666666_991014_peg_4418_307	-0.384786	0.141113	0.394228
574	rast2_fig_6666666_991014_peg_4422_420	0.384786	0.141113	0.394228
575	rast2_fig_6666666_991014_peg_4422_421	0.384786	0.141113	0.394228
576	rast2_fig_6666666_991014_peg_4422_422	0.465109	0.0694692	0.394228
577	rast2_fig_6666666_991014_peg_4422_423	0.384786	0.141113	0.394228
578	rast2_fig_6666666_991014_peg_4422_424	0.384786	0.141113	0.394228
579	rast2_fig_6666666_991014_peg_4422_425	0.384786	0.141113	0.394228
580	rast2_fig_6666666_991014_peg_4422_426	-0.0245283	0.928154	0.964363
581	rast2_fig_6666666_991014_peg_4422_427	0.283067	0.288079	0.578961
582	rast2_fig_6666666_991014_peg_4422_428	0.384786	0.141113	0.394228
583	rast2_fig_6666666_991014_peg_4422_429	0.406859	0.117822	0.394228
584	rast2_fig_6666666_991014_peg_4422_430	0.465109	0.0694692	0.394228
585	rast2_fig_6666666_991014_peg_4422_431	0.0113239	0.9668	0.987964
586	rast2_fig_6666666_991014_peg_4422_432	0.455103	0.076512	0.394228
587	rast2_fig_6666666_991014_peg_4422_433	0.384786	0.141113	0.394228
588	rast2_fig_6666666_991014_peg_4422_434	-0.0385396	0.887313	0.936501
589	rast2_fig_6666666_991014_peg_4422_435	0.384786	0.141113	0.394228
590	rast2_fig_6666666_991014_peg_4422_436	0.384786	0.141113	0.394228
591	rast2_fig_6666666_991014_peg_4422_446	0.212479	0.429495	0.586675
592	rast2_fig_6666666_991014_peg_4422_447	0.175049	0.516705	0.673486
593	rast2_fig_6666666_991014_peg_4422_448	0.241486	0.367574	0.578961
594	rast2_fig_6666666_991014_peg_4422_449	0.406055	0.11862	0.394228
595	rast2_fig_6666666_991014_peg_4422_452	-0.266257	0.318871	0.578961
596	rast2_fig_6666666_991014_peg_4422_454	-0.0976643	0.718974	0.889258
597	rast2_fig_6666666_991014_peg_4422_455	-0.267284	0.316936	0.578961
598	rast2_fig_6666666_991014_peg_4422_456	-0.267284	0.316936	0.578961
599	rast2_fig_6666666_991014_peg_4422_457	-0.267284	0.316936	0.578961
600	rast2_fig_6666666_991014_peg_4422_463	-0.171089	0.52638	0.68315
601	rast2_fig_6666666_991014_peg_4423_437	0.131162	0.628252	0.79552
602	rast2_fig_6666666_991014_peg_4423_438	0.384786	0.141113	0.394228
603	rast2_fig_6666666_991014_peg_4423_439	0.465109	0.0694692	0.394228
604	rast2_fig_6666666_991014_peg_4423_440	0.465109	0.0694692	0.394228
605	rast2_fig_6666666_991014_peg_4423_441	0.465109	0.0694692	0.394228
606	rast2_fig_6666666_991014_peg_4423_442	0.465109	0.0694692	0.394228
607	rast2_fig_6666666_991014_peg_4423_443	0.465109	0.0694692	0.394228
608	rast2_fig_6666666_991014_peg_4423_444	0.455313	0.0763586	0.394228
609	rast2_fig_6666666_991014_peg_4423_445	0.384786	0.141113	0.394228
610	rast2_fig_6666666_991014_peg_4423_450	-0.0645232	0.812344	0.936501
611	rast2_fig_6666666_991014_peg_4423_451	0.163709	0.544629	0.703002
612	rast2_fig_6666666_991014_peg_4423_453	0.270951	0.310088	0.578961
613	rast2_fig_6666666_991014_peg_4423_458	-0.267284	0.316936	0.578961
614	rast2_fig_6666666_991014_peg_4423_459	-0.267284	0.316936	0.578961
615	rast2_fig_6666666_991014_peg_4423_460	-0.267284	0.316936	0.578961
616	rast2_fig_6666666_991014_peg_4423_461	-0.267284	0.316936	0.578961
617	rast2_fig_6666666_991014_peg_4423_462	-0.267284	0.316936	0.578961
618	rast2_fig_6666666_991014_peg_4424_293	0.384786	0.141113	0.394228
619	rast2_fig_6666666_991014_peg_4424_294	0.384786	0.141113	0.394228
620	rast2_fig_6666666_991014_peg_4424_295	0.384786	0.141113	0.394228
621	rast2_fig_6666666_991014_peg_4424_296	0.384786	0.141113	0.394228
622	rast2_fig_6666666_991014_peg_4424_297	0.465109	0.0694692	0.394228
623	rast2_fig_6666666_991014_peg_4424_298	0.0668154	0.805794	0.936501
624	rast2_fig_6666666_991014_peg_4424_299	-0.267284	0.316936	0.578961
625	rast2_fig_6666666_991014_peg_4424_300	-0.0497556	0.854806	0.936501
626	rast2_fig_6666666_991014_peg_4424_301	-0.315424	0.234033	0.578961
627	rast2_fig_6666666_991014_peg_4426_302	0.384786	0.141113	0.394228
628	rast2_fig_6666666_991014_peg_4426_303	0.384786	0.141113	0.394228
629	rast2_fig_6666666_991014_peg_4426_304	0.384786	0.141113	0.394228
630	rast2_fig_6666666_991014_peg_5003_157	0.216652	0.420272	0.578961
631	rast2_fig_6666666_991014_peg_5003_158	0.216652	0.420272	0.578961
632	rast2_fig_6666666_991014_peg_5003_159	0.216652	0.420272	0.578961
633	rast2_fig_6666666_991014_peg_5003_160	0.216652	0.420272	0.578961
634	rast2_fig_6666666_991014_peg_5003_161	0.216652	0.420272	0.578961
635	rast2_fig_6666666_991014_peg_5003_162	0.216652	0.420272	0.578961
636	rast2_fig_6666666_991014_peg_5003_163	0.0939742	0.729213	0.896452
637	rast2_fig_6666666_991014_peg_5003_164	0.216652	0.420272	0.578961
638	rast2_fig_6666666_991014_peg_5003_165	-0.0650773	0.810759	0.936501
639	rast2_fig_6666666_991014_peg_5003_166	-0.0650773	0.810759	0.936501
640	rast2_fig_6666666_991014_peg_5003_167	-0.0650773	0.810759	0.936501
641	rast2_fig_6666666_991014_peg_5003_168	-0.0495698	0.855343	0.936501
642	rast2_fig_6666666_991014_peg_5003_169	0.216652	0.420272	0.578961
643	rast2_fig_6666666_991014_peg_5003_170	0.216652	0.420272	0.578961
644	rast2_fig_6666666_991014_peg_5003_171	0.216652	0.420272	0.578961
645	rast2_fig_6666666_991014_peg_5003_172	0.216652	0.420272	0.578961
646	rast2_fig_6666666_991014_peg_5003_173	0.216652	0.420272	0.578961
647	rast2_fig_6666666_991014_peg_5003_174	0.216652	0.420272	0.578961
648	rast2_fig_6666666_991014_peg_5003_175	0.113601	0.675285	0.841736
649	rast2_fig_6666666_991014_peg_5003_176	0.216652	0.420272	0.578961
650	rast2_fig_6666666_991014_peg_5003_177	0.216652	0.420272	0.578961
651	rast2_fig_6666666_991014_peg_5003_178	0.216652	0.420272	0.578961
652	rast2_fig_6666666_991014_peg_5003_179	0.216652	0.420272	0.578961
653	rast2_fig_6666666_991014_peg_5003_180	0.216652	0.420272	0.578961
654	rast2_fig_6666666_991014_peg_5003_181	0.216652	0.420272	0.578961
655	rast2_fig_6666666_991014_peg_5003_182	0.216652	0.420272	0.578961
656	rast2_fig_6666666_991014_peg_5003_183	0.216652	0.420272	0.578961
657	rast2_fig_6666666_991014_peg_5003_184	0.216652	0.420272	0.578961
658	rast2_fig_6666666_991014_peg_5003_185	0.216652	0.420272	0.578961
659	rast2_fig_6666666_991014_peg_5003_186	0.216652	0.420272	0.578961
660	rast2_fig_6666666_991014_peg_5003_187	0.154002	0.569048	0.73098
661	rast2_fig_6666666_991014_peg_5003_188	0.249698	0.350993	0.578961
662	rast2_fig_6666666_991014_peg_5003_189	0.134454	0.619573	0.789536
663	rast2_fig_6666666_991014_peg_5003_190	0.0538212	0.843074	0.936501
664	rast2_fig_6666666_991014_peg_5008_753	0.216652	0.420272	0.578961
665	rast2_fig_6666666_991014_peg_5008_754	0.216652	0.420272	0.578961
666	rast2_fig_6666666_991014_peg_5008_755	0.216652	0.420272	0.578961
667	rast2_fig_6666666_991014_peg_5008_756	0.216652	0.420272	0.578961
668	rast2_fig_6666666_991014_peg_5008_757	0.188896	0.483527	0.634381
669	rast2_fig_6666666_991014_peg_5008_758	-0.228421	0.394823	0.578961
670	rast2_fig_6666666_991014_peg_5008_759	-0.121546	0.653853	0.817572
671	rast2_fig_6666666_991014_peg_5008_760	0.211797	0.431012	0.586675
672	rast2_fig_6666666_991014_peg_5008_761	0.188896	0.483527	0.634381
673	rast2_fig_6666666_991014_peg_5008_762	0.188896	0.483527	0.634381
674	rast2_fig_6666666_991014_peg_5008_763	0.188896	0.483527	0.634381
675	rast2_fig_6666666_991014_peg_5008_764	0.188896	0.483527	0.634381
676	rast2_fig_6666666_991014_peg_5008_765	0.188896	0.483527	0.634381
677	rast2_fig_6666666_991014_peg_5008_766	0.188896	0.483527	0.634381
678	rast2_fig_6666666_991014_peg_5008_767	0.188896	0.483527	0.634381
679	rast2_fig_6666666_991014_peg_5008_768	0.0939507	0.729278	0.896452
680	rast2_fig_6666666_991014_peg_5008_769	0.216652	0.420272	0.578961
681	rast2_fig_6666666_991014_peg_5008_770	0.216652	0.420272	0.578961
682	rast2_fig_6666666_991014_peg_5008_771	0.0939507	0.729278	0.896452
683	rast2_fig_6666666_991014_peg_5008_772	0.216652	0.420272	0.578961
684	rast2_fig_6666666_991014_peg_5008_773	0.216652	0.420272	0.578961
685	rast2_fig_6666666_991014_peg_5008_774	0.253073	0.344302	0.578961
686	rast2_fig_6666666_991014_peg_5008_775	0.24994	0.350512	0.578961
687	rast2_fig_6666666_991014_peg_5008_776	0.24994	0.350512	0.578961
688	rast2_fig_6666666_991014_peg_5008_777	0.0702187	0.796091	0.936501
689	rast2_fig_6666666_991014_peg_5010_778	0.0137061	0.95982	0.987964
690	rast2_fig_6666666_991014_peg_5010_779	0.216652	0.420272	0.578961
691	rast2_fig_6666666_991014_peg_5010_780	0.216652	0.420272	0.578961
692	rast2_fig_6666666_991014_peg_5010_781	0.216652	0.420272	0.578961
693	rast2_fig_6666666_991014_peg_5010_782	0.216652	0.420272	0.578961
694	rast2_fig_6666666_991014_peg_5010_783	0.341317	0.195736	0.533765
695	rast2_fig_6666666_991014_peg_5010_784	0.216652	0.420272	0.578961
696	rast2_fig_6666666_991014_peg_5010_785	0.216652	0.420272	0.578961
697	rast2_fig_6666666_991014_peg_5010_786	0.216652	0.420272	0.578961
698	rast2_fig_6666666_991014_peg_5010_787	-0.0540845	0.842315	0.936501
699	rast2_fig_6666666_991014_peg_5010_788	0.216652	0.420272	0.578961
700	rast2_fig_6666666_991014_peg_5010_789	0.216652	0.420272	0.578961
701	rast2_fig_6666666_991014_peg_5010_790	0.216652	0.420272	0.578961
702	rast2_fig_6666666_991014_peg_5010_791	0.216652	0.420272	0.578961
703	rast2_fig_6666666_991014_peg_5010_792	0.216652	0.420272	0.578961
704	rast2_fig_6666666_991014_peg_5010_793	0.216652	0.420272	0.578961
705	rast2_fig_6666666_991014_peg_5010_794	0.216652	0.420272	0.578961
706	rast2_fig_6666666_991014_peg_5010_795	0.216652	0.420272	0.578961
707	rast2_fig_6666666_991014_peg_5010_796	0.188896	0.483527	0.634381
708	rast2_fig_6666666_991014_peg_5010_797	0.216652	0.420272	0.578961
709	rast2_fig_6666666_991014_peg_5010_798	-0.0575698	0.832283	0.936501
710	rast2_fig_6666666_991014_peg_5010_799	-0.0575698	0.832283	0.936501
711	rast2_fig_6666666_991014_peg_5010_800	-0.0575698	0.832283	0.936501
712	rast2_fig_6666666_991014_peg_5011_132	-0.121546	0.653853	0.817572
713	rast2_fig_6666666_991014_peg_5011_133	0.216652	0.420272	0.578961
714	rast2_fig_6666666_991014_peg_5011_134	0.216652	0.420272	0.578961
715	rast2_fig_6666666_991014_peg_5011_135	0.328387	0.214313	0.578961
716	rast2_fig_6666666_991014_peg_5011_136	0.216652	0.420272	0.578961
717	rast2_fig_6666666_991014_peg_5011_137	0.216652	0.420272	0.578961
718	rast2_fig_6666666_991014_peg_5011_138	0.311822	0.239709	0.578961
719	rast2_fig_6666666_991014_peg_5011_139	-0.0539039	0.842835	0.936501
720	rast2_fig_6666666_991014_peg_5011_140	0.216652	0.420272	0.578961
721	rast2_fig_6666666_991014_peg_5011_141	0.216652	0.420272	0.578961
722	rast2_fig_6666666_991014_peg_5011_142	0.216652	0.420272	0.578961
723	rast2_fig_6666666_991014_peg_5011_143	-0.0334406	0.902151	0.947199
724	rast2_fig_6666666_991014_peg_5011_144	0.216652	0.420272	0.578961
725	rast2_fig_6666666_991014_peg_5011_145	0.216652	0.420272	0.578961
726	rast2_fig_6666666_991014_peg_5011_146	0.216652	0.420272	0.578961
727	rast2_fig_6666666_991014_peg_5011_147	0.216652	0.420272	0.578961
728	rast2_fig_6666666_991014_peg_5011_148	0.216652	0.420272	0.578961
729	rast2_fig_6666666_991014_peg_5011_149	0.216652	0.420272	0.578961
730	rast2_fig_6666666_991014_peg_5011_150	0.216652	0.420272	0.578961
731	rast2_fig_6666666_991014_peg_5011_151	0.216652	0.420272	0.578961
732	rast2_fig_6666666_991014_peg_5011_152	0.273796	0.304834	0.578961
733	rast2_fig_6666666_991014_peg_5011_153	-0.103312	0.703391	0.874042
734	rast2_fig_6666666_991014_peg_5011_154	0.316837	0.23183	0.578961
735	rast2_fig_6666666_991014_peg_5011_155	0.405833	0.118841	0.394228
736	rast2_fig_6666666_991014_peg_5011_156	-0.142756	0.597903	0.765584
737	rast2_fig_6666666_991014_peg_5390_377	0.465109	0.0694692	0.394228
738	rast2_fig_6666666_991014_peg_5390_378	0.0443346	0.870493	0.936501
739	rast2_fig_6666666_991014_peg_5390_379	0.131162	0.628252	0.79552
740	rast2_fig_6666666_991014_peg_5390_380	0.241486	0.367574	0.578961
741	rast2_fig_6666666_991014_peg_5390_381	0.390581	0.134717	0.394228
742	rast2_fig_6666666_991014_peg_5390_382	-0.267284	0.316936	0.578961
743	rast2_fig_6666666_991014_peg_5390_383	-0.267284	0.316936	0.578961
744	rast2_fig_6666666_991014_peg_5390_384	0.229311	0.392934	0.578961
745	rast2_fig_6666666_991014_peg_5390_385	-0.154482	0.567829	0.730588
746	rast2_fig_6666666_991014_peg_5391_308	0.465109	0.0694692	0.394228
747	rast2_fig_6666666_991014_peg_5391_309	-0.267284	0.316936	0.578961
748	rast2_fig_6666666_991014_peg_5393_290	0.465109	0.0694692	0.394228
749	rast2_fig_6666666_991014_peg_5393_291	-0.267284	0.316936	0.578961
750	rast2_fig_6666666_991014_peg_5393_292	0.229311	0.392934	0.578961
751	rast2_fig_6666666_991014_peg_613_750	-0.0385396	0.887313	0.936501
752	rast2_fig_6666666_991014_peg_613_751	0.24994	0.350512	0.578961
753	rast2_fig_6666666_991014_peg_614_715	-0.0385396	0.887313	0.936501
754	rast2_fig_6666666_991014_peg_614_716	-0.0385396	0.887313	0.936501
755	rast2_fig_6666666_991014_peg_614_717	0.118972	0.660771	0.824932
756	rast2_fig_6666666_991014_peg_614_718	0.384786	0.141113	0.394228
757	rast2_fig_6666666_991014_peg_614_719	0.0411642	0.879689	0.936501
758	rast2_fig_6666666_991014_peg_614_720	0.253073	0.344302	0.578961
759	rast2_fig_6666666_991014_peg_614_721	0.518043	0.0398236	0.394228
760	rast2_fig_6666666_991014_peg_614_722	-0.204744	0.446863	0.601083
761	rast2_fig_6666666_991014_peg_615_703	0.384786	0.141113	0.394228
762	rast2_fig_6666666_991014_peg_615_704	0.384786	0.141113	0.394228
763	rast2_fig_6666666_991014_peg_615_705	0.421093	0.104308	0.394228
764	rast2_fig_6666666_991014_peg_615_706	0.384786	0.141113	0.394228
765	rast2_fig_6666666_991014_peg_615_707	0.384786	0.141113	0.394228
766	rast2_fig_6666666_991014_peg_615_708	-0.23882	0.373047	0.578961
767	rast2_fig_6666666_991014_peg_615_709	0.0999955	0.712529	0.884023
768	rast2_fig_6666666_991014_peg_615_710	0.253073	0.344302	0.578961
769	rast2_fig_6666666_991014_peg_615_711	-0.190537	0.479666	0.634381
770	rast2_fig_6666666_991014_peg_615_712	0.229311	0.392934	0.578961
771	rast2_fig_6666666_991014_peg_616_713	0.384786	0.141113	0.394228
772	rast2_fig_6666666_991014_peg_616_714	0.384786	0.141113	0.394228
773	rast2_fig_6666666_991014_peg_618_723	-0.0592179	0.827548	0.936501
774	rast2_fig_6666666_991014_peg_618_724	0.384786	0.141113	0.394228
775	rast2_fig_6666666_991014_peg_618_725	0.384786	0.141113	0.394228
776	rast2_fig_6666666_991014_peg_618_726	0.384786	0.141113	0.394228
777	rast2_fig_6666666_991014_peg_618_727	0.384786	0.141113	0.394228
778	rast2_fig_6666666_991014_peg_618_728	0.253073	0.344302	0.578961
779	rast2_fig_6666666_991014_peg_618_729	0.253073	0.344302	0.578961
780	rast2_fig_6666666_991014_peg_619_730	-0.0385396	0.887313	0.936501
781	rast2_fig_6666666_991014_peg_619_731	0.384786	0.141113	0.394228
782	rast2_fig_6666666_991014_peg_619_732	0.384786	0.141113	0.394228
783	rast2_fig_6666666_991014_peg_619_733	0.21629	0.421066	0.579056
784	rast2_fig_6666666_991014_peg_619_734	0.249841	0.350708	0.578961
785	rast2_fig_6666666_991014_peg_619_735	0.249841	0.350708	0.578961
786	rast2_fig_6666666_991014_peg_619_736	-0.0296087	0.913321	0.953693
787	rast2_fig_6666666_991014_peg_619_737	0.249841	0.350708	0.578961
788	rast2_fig_6666666_991014_peg_619_738	0.064535	0.81231	0.936501
789	rast2_fig_6666666_991014_peg_619_739	0.257679	0.33529	0.578961
790	rast2_fig_6666666_991014_peg_619_740	0.175323	0.516039	0.673486
791	rast2_fig_6666666_991014_peg_619_741	-0.00131829	0.996134	0.996134
792	rast2_fig_6666666_991014_peg_619_742	-0.380724	0.145718	0.405674
793	rast2_fig_6666666_991014_peg_620_743	0.0443346	0.870493	0.936501
794	rast2_fig_6666666_991014_peg_620_744	0.384786	0.141113	0.394228
795	rast2_fig_6666666_991014_peg_620_745	0.216652	0.420272	0.578961
796	rast2_fig_6666666_991014_peg_620_746	-0.212092	0.430355	0.586675
797	rast2_fig_6666666_991014_peg_620_747	-0.0385396	0.887313	0.936501
798	rast2_fig_6666666_991014_peg_620_748	-0.0053694	0.984255	0.987964
799	rast2_fig_6666666_991014_peg_620_749	0.229311	0.392934	0.578961

## Sheet: 7dpi_SNPs
Table S7. Multiple testing correction for SNPs within virulence genes (biofilm, motility, and secretion system) correlated with disease severity (3- and 7-days post infection (dpi)) of Pseudomonas syringae pv. syringae (Pss) strains. None of the listed genes were significantly correlated with disease severity (P >0.05) after Benjamini-Hochberg correction. Benjamini-Hochberg correction with P > 0.…
	RowNames	correlations	p_values	adjusted_p_values_bh_1
1	rast2_fig_6666666_991014_peg_1011_78	-0.404586	0.120087	0.341458
2	rast2_fig_6666666_991014_peg_1011_79	-0.404586	0.120087	0.341458
3	rast2_fig_6666666_991014_peg_1011_80	-0.404586	0.120087	0.341458
4	rast2_fig_6666666_991014_peg_1011_81	-0.404586	0.120087	0.341458
5	rast2_fig_6666666_991014_peg_1011_82	-0.404586	0.120087	0.341458
6	rast2_fig_6666666_991014_peg_1011_83	-0.404586	0.120087	0.341458
7	rast2_fig_6666666_991014_peg_1011_84	-0.404586	0.120087	0.341458
8	rast2_fig_6666666_991014_peg_1011_85	-0.404586	0.120087	0.341458
9	rast2_fig_6666666_991014_peg_1011_86	-0.404586	0.120087	0.341458
10	rast2_fig_6666666_991014_peg_1011_87	-0.404586	0.120087	0.341458
11	rast2_fig_6666666_991014_peg_1011_88	-0.404586	0.120087	0.341458
12	rast2_fig_6666666_991014_peg_1012_89	0.404586	0.120087	0.341458
13	rast2_fig_6666666_991014_peg_1012_90	0.42513	0.100683	0.341458
14	rast2_fig_6666666_991014_peg_1012_91	0.241756	0.367021	0.604558
15	rast2_fig_6666666_991014_peg_1012_92	-0.205609	0.444903	0.62474
16	rast2_fig_6666666_991014_peg_1012_93	-0.205609	0.444903	0.62474
17	rast2_fig_6666666_991014_peg_1013_26	0.404586	0.120087	0.341458
18	rast2_fig_6666666_991014_peg_1013_27	0.357201	0.174393	0.387055
19	rast2_fig_6666666_991014_peg_1013_28	-0.0336759	0.901465	0.934203
20	rast2_fig_6666666_991014_peg_1013_29	0.241756	0.367021	0.604558
21	rast2_fig_6666666_991014_peg_1013_30	0.236801	0.377224	0.618895
22	rast2_fig_6666666_991014_peg_1013_31	-0.205609	0.444903	0.62474
23	rast2_fig_6666666_991014_peg_1013_32	-0.205609	0.444903	0.62474
24	rast2_fig_6666666_991014_peg_1013_33	-0.205609	0.444903	0.62474
25	rast2_fig_6666666_991014_peg_1013_34	0.0011076	0.996752	0.996752
26	rast2_fig_6666666_991014_peg_1014_18	0.42513	0.100683	0.341458
27	rast2_fig_6666666_991014_peg_1014_19	0.42513	0.100683	0.341458
28	rast2_fig_6666666_991014_peg_1014_20	0.42513	0.100683	0.341458
29	rast2_fig_6666666_991014_peg_1014_21	0.289819	0.276233	0.508549
30	rast2_fig_6666666_991014_peg_1014_22	0.289819	0.276233	0.508549
31	rast2_fig_6666666_991014_peg_1014_23	-0.205609	0.444903	0.62474
32	rast2_fig_6666666_991014_peg_1014_24	-0.205609	0.444903	0.62474
33	rast2_fig_6666666_991014_peg_1014_25	-0.205609	0.444903	0.62474
34	rast2_fig_6666666_991014_peg_1016_66	0.404586	0.120087	0.341458
35	rast2_fig_6666666_991014_peg_1016_67	0.289819	0.276233	0.508549
36	rast2_fig_6666666_991014_peg_1016_68	-0.205609	0.444903	0.62474
37	rast2_fig_6666666_991014_peg_1016_69	-0.205609	0.444903	0.62474
38	rast2_fig_6666666_991014_peg_1016_70	-0.205609	0.444903	0.62474
39	rast2_fig_6666666_991014_peg_1016_71	-0.205609	0.444903	0.62474
40	rast2_fig_6666666_991014_peg_1016_72	-0.205609	0.444903	0.62474
41	rast2_fig_6666666_991014_peg_1016_73	-0.404586	0.120087	0.341458
42	rast2_fig_6666666_991014_peg_1016_74	-0.404586	0.120087	0.341458
43	rast2_fig_6666666_991014_peg_1016_75	-0.404586	0.120087	0.341458
44	rast2_fig_6666666_991014_peg_1016_76	-0.404586	0.120087	0.341458
45	rast2_fig_6666666_991014_peg_1016_77	-0.404586	0.120087	0.341458
46	rast2_fig_6666666_991014_peg_1017_45	0.404586	0.120087	0.341458
47	rast2_fig_6666666_991014_peg_1017_46	0.425208	0.100614	0.341458
48	rast2_fig_6666666_991014_peg_1017_47	0.42513	0.100683	0.341458
49	rast2_fig_6666666_991014_peg_1017_48	0.241756	0.367021	0.604558
50	rast2_fig_6666666_991014_peg_1017_49	0.51998	0.0389594	0.341458
51	rast2_fig_6666666_991014_peg_1017_50	-0.176359	0.513522	0.698984
52	rast2_fig_6666666_991014_peg_1017_51	-0.205609	0.444903	0.62474
53	rast2_fig_6666666_991014_peg_1017_52	-0.404586	0.120087	0.341458
54	rast2_fig_6666666_991014_peg_1017_53	-0.404586	0.120087	0.341458
55	rast2_fig_6666666_991014_peg_1019_57	-0.425702	0.100177	0.341458
56	rast2_fig_6666666_991014_peg_1019_58	0.42513	0.100683	0.341458
57	rast2_fig_6666666_991014_peg_1019_59	0.404586	0.120087	0.341458
58	rast2_fig_6666666_991014_peg_1019_60	0.404586	0.120087	0.341458
59	rast2_fig_6666666_991014_peg_1019_61	0.778965	0.000376497	0.300821
60	rast2_fig_6666666_991014_peg_1019_62	-0.205609	0.444903	0.62474
61	rast2_fig_6666666_991014_peg_1019_63	-0.205609	0.444903	0.62474
62	rast2_fig_6666666_991014_peg_1019_64	-0.205609	0.444903	0.62474
63	rast2_fig_6666666_991014_peg_1019_65	-0.205609	0.444903	0.62474
64	rast2_fig_6666666_991014_peg_1020_54	0.404586	0.120087	0.341458
65	rast2_fig_6666666_991014_peg_1020_55	0.404586	0.120087	0.341458
66	rast2_fig_6666666_991014_peg_1020_56	-0.205609	0.444903	0.62474
67	rast2_fig_6666666_991014_peg_1743_35	0.404586	0.120087	0.341458
68	rast2_fig_6666666_991014_peg_1743_36	0.404586	0.120087	0.341458
69	rast2_fig_6666666_991014_peg_1743_37	0.404586	0.120087	0.341458
70	rast2_fig_6666666_991014_peg_1743_38	0.404586	0.120087	0.341458
71	rast2_fig_6666666_991014_peg_1743_39	0.404586	0.120087	0.341458
72	rast2_fig_6666666_991014_peg_1743_40	0.404586	0.120087	0.341458
73	rast2_fig_6666666_991014_peg_1743_41	0.404586	0.120087	0.341458
74	rast2_fig_6666666_991014_peg_1801_572	0.404586	0.120087	0.341458
75	rast2_fig_6666666_991014_peg_1801_573	-0.0845563	0.755537	0.835257
76	rast2_fig_6666666_991014_peg_1801_574	0.290281	0.275434	0.508549
77	rast2_fig_6666666_991014_peg_1801_577	-0.404586	0.120087	0.341458
78	rast2_fig_6666666_991014_peg_1801_578	-0.404586	0.120087	0.341458
79	rast2_fig_6666666_991014_peg_1801_579	-0.404586	0.120087	0.341458
80	rast2_fig_6666666_991014_peg_1801_580	-0.404586	0.120087	0.341458
81	rast2_fig_6666666_991014_peg_1802_583	0.404586	0.120087	0.341458
82	rast2_fig_6666666_991014_peg_1802_584	0.300694	0.257782	0.508549
83	rast2_fig_6666666_991014_peg_1802_585	0.300694	0.257782	0.508549
84	rast2_fig_6666666_991014_peg_1802_586	0.300694	0.257782	0.508549
85	rast2_fig_6666666_991014_peg_1802_587	0.233103	0.384937	0.62474
86	rast2_fig_6666666_991014_peg_1802_588	0.335072	0.204574	0.442965
87	rast2_fig_6666666_991014_peg_1802_589	0.233103	0.384937	0.62474
88	rast2_fig_6666666_991014_peg_1802_590	0.389302	0.136111	0.349506
89	rast2_fig_6666666_991014_peg_1802_592	-0.0587503	0.828891	0.878361
90	rast2_fig_6666666_991014_peg_1802_593	-0.205609	0.444903	0.62474
91	rast2_fig_6666666_991014_peg_1950_13	-0.0502892	0.853264	0.893523
92	rast2_fig_6666666_991014_peg_1950_14	0.114496	0.67286	0.77578
93	rast2_fig_6666666_991014_peg_1950_15	0.404586	0.120087	0.341458
94	rast2_fig_6666666_991014_peg_1950_16	0.250441	0.349513	0.604558
95	rast2_fig_6666666_991014_peg_1950_17	0.122965	0.650051	0.77578
96	rast2_fig_6666666_991014_peg_2301_191	0.289819	0.276233	0.508549
97	rast2_fig_6666666_991014_peg_2301_192	0.289819	0.276233	0.508549
98	rast2_fig_6666666_991014_peg_2301_193	0.289819	0.276233	0.508549
99	rast2_fig_6666666_991014_peg_2301_194	0.289819	0.276233	0.508549
100	rast2_fig_6666666_991014_peg_2301_195	0.289819	0.276233	0.508549
101	rast2_fig_6666666_991014_peg_2301_196	0.289819	0.276233	0.508549
102	rast2_fig_6666666_991014_peg_2301_197	0.289819	0.276233	0.508549
103	rast2_fig_6666666_991014_peg_2301_198	0.352964	0.179928	0.39604
104	rast2_fig_6666666_991014_peg_2301_199	0.376494	0.15062	0.349506
105	rast2_fig_6666666_991014_peg_2301_200	0.289819	0.276233	0.508549
106	rast2_fig_6666666_991014_peg_2301_201	0.289819	0.276233	0.508549
107	rast2_fig_6666666_991014_peg_2301_202	0.289819	0.276233	0.508549
108	rast2_fig_6666666_991014_peg_2301_203	0.144618	0.593084	0.77578
109	rast2_fig_6666666_991014_peg_2301_204	-0.205609	0.444903	0.62474
110	rast2_fig_6666666_991014_peg_2301_205	-0.205609	0.444903	0.62474
111	rast2_fig_6666666_991014_peg_2301_206	-0.205609	0.444903	0.62474
112	rast2_fig_6666666_991014_peg_2301_207	-0.205609	0.444903	0.62474
113	rast2_fig_6666666_991014_peg_2301_208	-0.205609	0.444903	0.62474
114	rast2_fig_6666666_991014_peg_2301_209	-0.205609	0.444903	0.62474
115	rast2_fig_6666666_991014_peg_2301_210	-0.0170183	0.950121	0.974514
116	rast2_fig_6666666_991014_peg_2301_211	-0.0962377	0.722927	0.807859
117	rast2_fig_6666666_991014_peg_2528_42	0.42513	0.100683	0.341458
118	rast2_fig_6666666_991014_peg_2528_43	0.114496	0.67286	0.77578
119	rast2_fig_6666666_991014_peg_2528_44	0.289819	0.276233	0.508549
120	rast2_fig_6666666_991014_peg_2877_100	-0.159002	0.556412	0.746843
121	rast2_fig_6666666_991014_peg_2877_101	0.404586	0.120087	0.341458
122	rast2_fig_6666666_991014_peg_2877_102	0.0544954	0.841131	0.888973
123	rast2_fig_6666666_991014_peg_2877_103	0.252417	0.345598	0.604558
124	rast2_fig_6666666_991014_peg_2877_104	0.362665	0.167423	0.374709
125	rast2_fig_6666666_991014_peg_2877_105	0.404586	0.120087	0.341458
126	rast2_fig_6666666_991014_peg_2877_106	-0.179835	0.505119	0.692265
127	rast2_fig_6666666_991014_peg_2877_107	0.109227	0.687187	0.778812
128	rast2_fig_6666666_991014_peg_2877_108	0.122965	0.650051	0.77578
129	rast2_fig_6666666_991014_peg_2877_109	-0.0587503	0.828891	0.878361
130	rast2_fig_6666666_991014_peg_2877_110	0.37597	0.151236	0.349506
131	rast2_fig_6666666_991014_peg_2877_111	0.444729	0.084344	0.341458
132	rast2_fig_6666666_991014_peg_2877_112	0.412504	0.112324	0.341458
133	rast2_fig_6666666_991014_peg_2877_113	-0.0587503	0.828891	0.878361
134	rast2_fig_6666666_991014_peg_2877_114	-0.0587503	0.828891	0.878361
135	rast2_fig_6666666_991014_peg_2877_115	0.289819	0.276233	0.508549
136	rast2_fig_6666666_991014_peg_2877_116	0.150118	0.578948	0.769682
137	rast2_fig_6666666_991014_peg_2877_117	0.174068	0.519094	0.70417
138	rast2_fig_6666666_991014_peg_2877_118	0.211802	0.431	0.62474
139	rast2_fig_6666666_991014_peg_2877_119	0.251505	0.347403	0.604558
140	rast2_fig_6666666_991014_peg_2877_120	-0.108435	0.68935	0.780157
141	rast2_fig_6666666_991014_peg_2877_121	-0.205609	0.444903	0.62474
142	rast2_fig_6666666_991014_peg_2877_122	0.0011076	0.996752	0.996752
143	rast2_fig_6666666_991014_peg_2877_94	-0.0844595	0.755809	0.835257
144	rast2_fig_6666666_991014_peg_2877_95	0.372919	0.15485	0.349506
145	rast2_fig_6666666_991014_peg_2877_96	0.404586	0.120087	0.341458
146	rast2_fig_6666666_991014_peg_2877_97	-0.249883	0.350624	0.604558
147	rast2_fig_6666666_991014_peg_2877_98	0.404586	0.120087	0.341458
148	rast2_fig_6666666_991014_peg_2877_99	0.404586	0.120087	0.341458
149	rast2_fig_6666666_991014_peg_2879_123	0.404586	0.120087	0.341458
150	rast2_fig_6666666_991014_peg_2879_124	0.114496	0.67286	0.77578
151	rast2_fig_6666666_991014_peg_2879_125	0.404586	0.120087	0.341458
152	rast2_fig_6666666_991014_peg_2879_126	0.404586	0.120087	0.341458
153	rast2_fig_6666666_991014_peg_2879_127	0.404586	0.120087	0.341458
154	rast2_fig_6666666_991014_peg_2879_128	0.404586	0.120087	0.341458
155	rast2_fig_6666666_991014_peg_2879_129	0.404586	0.120087	0.341458
156	rast2_fig_6666666_991014_peg_2879_130	0.404586	0.120087	0.341458
157	rast2_fig_6666666_991014_peg_2879_131	0.122965	0.650051	0.77578
158	rast2_fig_6666666_991014_peg_2885_10	0.52187	0.0381299	0.341458
159	rast2_fig_6666666_991014_peg_2885_5	0.404586	0.120087	0.341458
160	rast2_fig_6666666_991014_peg_2885_6	0.404586	0.120087	0.341458
161	rast2_fig_6666666_991014_peg_2885_7	-0.427441	0.0986485	0.341458
162	rast2_fig_6666666_991014_peg_2885_8	-0.244237	0.361972	0.604558
163	rast2_fig_6666666_991014_peg_2885_9	0.619958	0.0104138	0.341458
164	rast2_fig_6666666_991014_peg_2886_11	0.114496	0.67286	0.77578
165	rast2_fig_6666666_991014_peg_2886_12	0.122965	0.650051	0.77578
166	rast2_fig_6666666_991014_peg_3513_2	0.241756	0.367021	0.604558
167	rast2_fig_6666666_991014_peg_3513_3	-0.205609	0.444903	0.62474
168	rast2_fig_6666666_991014_peg_3513_4	-0.205609	0.444903	0.62474
169	rast2_fig_6666666_991014_peg_3532_249	-0.0587503	0.828891	0.878361
170	rast2_fig_6666666_991014_peg_3532_250	-0.0587503	0.828891	0.878361
171	rast2_fig_6666666_991014_peg_3532_251	0.241756	0.367021	0.604558
172	rast2_fig_6666666_991014_peg_3532_252	-0.0587503	0.828891	0.878361
173	rast2_fig_6666666_991014_peg_3532_253	-0.201908	0.453319	0.629916
174	rast2_fig_6666666_991014_peg_3532_254	-0.201908	0.453319	0.629916
175	rast2_fig_6666666_991014_peg_3532_255	-0.0587503	0.828891	0.878361
176	rast2_fig_6666666_991014_peg_3532_256	0.109227	0.687187	0.778812
177	rast2_fig_6666666_991014_peg_3532_257	-0.0587503	0.828891	0.878361
178	rast2_fig_6666666_991014_peg_3532_258	0.197189	0.464163	0.642749
179	rast2_fig_6666666_991014_peg_3532_259	-0.0587503	0.828891	0.878361
180	rast2_fig_6666666_991014_peg_3532_260	-0.0587503	0.828891	0.878361
181	rast2_fig_6666666_991014_peg_3532_261	0.289819	0.276233	0.508549
182	rast2_fig_6666666_991014_peg_3532_262	0.312149	0.239191	0.498991
183	rast2_fig_6666666_991014_peg_3532_263	0.0427024	0.875226	0.910554
184	rast2_fig_6666666_991014_peg_3532_264	0.289819	0.276233	0.508549
185	rast2_fig_6666666_991014_peg_3532_265	0.289819	0.276233	0.508549
186	rast2_fig_6666666_991014_peg_3532_266	0.289819	0.276233	0.508549
187	rast2_fig_6666666_991014_peg_3532_267	0.289819	0.276233	0.508549
188	rast2_fig_6666666_991014_peg_3532_268	0.0427024	0.875226	0.910554
189	rast2_fig_6666666_991014_peg_3532_269	0.289819	0.276233	0.508549
190	rast2_fig_6666666_991014_peg_3532_270	0.0819668	0.76282	0.840681
191	rast2_fig_6666666_991014_peg_3532_271	0.289819	0.276233	0.508549
192	rast2_fig_6666666_991014_peg_3532_272	0.497869	0.0497022	0.341458
193	rast2_fig_6666666_991014_peg_3532_273	0.497869	0.0497022	0.341458
194	rast2_fig_6666666_991014_peg_3532_274	-0.205609	0.444903	0.62474
195	rast2_fig_6666666_991014_peg_3532_275	-0.205609	0.444903	0.62474
196	rast2_fig_6666666_991014_peg_3532_276	-0.205609	0.444903	0.62474
197	rast2_fig_6666666_991014_peg_3532_277	0.0155529	0.954411	0.97766
198	rast2_fig_6666666_991014_peg_3536_212	0.241756	0.367021	0.604558
199	rast2_fig_6666666_991014_peg_3536_213	0.241756	0.367021	0.604558
200	rast2_fig_6666666_991014_peg_3536_214	-0.0587503	0.828891	0.878361
201	rast2_fig_6666666_991014_peg_3536_215	-0.201908	0.453319	0.629916
202	rast2_fig_6666666_991014_peg_3536_216	0.241756	0.367021	0.604558
203	rast2_fig_6666666_991014_peg_3536_217	0.241756	0.367021	0.604558
204	rast2_fig_6666666_991014_peg_3536_218	0.241756	0.367021	0.604558
205	rast2_fig_6666666_991014_peg_3536_219	0.241756	0.367021	0.604558
206	rast2_fig_6666666_991014_peg_3536_220	0.109227	0.687187	0.778812
207	rast2_fig_6666666_991014_peg_3536_221	0.241756	0.367021	0.604558
208	rast2_fig_6666666_991014_peg_3536_222	0.241756	0.367021	0.604558
209	rast2_fig_6666666_991014_peg_3536_223	0.252114	0.346197	0.604558
210	rast2_fig_6666666_991014_peg_3536_224	0.241756	0.367021	0.604558
211	rast2_fig_6666666_991014_peg_3536_225	0.241756	0.367021	0.604558
212	rast2_fig_6666666_991014_peg_3536_226	0.109227	0.687187	0.778812
213	rast2_fig_6666666_991014_peg_3536_227	0.289819	0.276233	0.508549
214	rast2_fig_6666666_991014_peg_3536_228	-0.0173105	0.949265	0.974514
215	rast2_fig_6666666_991014_peg_3537_229	-0.201908	0.453319	0.629916
216	rast2_fig_6666666_991014_peg_3537_230	0.241756	0.367021	0.604558
217	rast2_fig_6666666_991014_peg_3537_231	0.100571	0.710941	0.801187
218	rast2_fig_6666666_991014_peg_3537_232	0.241756	0.367021	0.604558
219	rast2_fig_6666666_991014_peg_3537_233	0.158731	0.557094	0.746843
220	rast2_fig_6666666_991014_peg_3537_234	0.109227	0.687187	0.778812
221	rast2_fig_6666666_991014_peg_3537_235	0.109227	0.687187	0.778812
222	rast2_fig_6666666_991014_peg_3537_236	0.241756	0.367021	0.604558
223	rast2_fig_6666666_991014_peg_3537_237	0.289819	0.276233	0.508549
224	rast2_fig_6666666_991014_peg_3537_238	0.174068	0.519094	0.70417
225	rast2_fig_6666666_991014_peg_3537_239	0.178585	0.508133	0.695203
226	rast2_fig_6666666_991014_peg_3537_240	-0.205609	0.444903	0.62474
227	rast2_fig_6666666_991014_peg_3537_241	-0.205609	0.444903	0.62474
228	rast2_fig_6666666_991014_peg_3537_242	-0.205609	0.444903	0.62474
229	rast2_fig_6666666_991014_peg_3537_243	0.0283366	0.917033	0.944213
230	rast2_fig_6666666_991014_peg_3537_244	0.0283366	0.917033	0.944213
231	rast2_fig_6666666_991014_peg_3537_245	-0.205609	0.444903	0.62474
232	rast2_fig_6666666_991014_peg_3537_246	-0.205609	0.444903	0.62474
233	rast2_fig_6666666_991014_peg_3537_247	-0.309252	0.24381	0.500783
234	rast2_fig_6666666_991014_peg_3537_248	-0.309252	0.24381	0.500783
235	rast2_fig_6666666_991014_peg_3757	0.404586	0.120087	0.341458
236	rast2_fig_6666666_991014_peg_4373_581	0.0567153	0.834741	0.883388
237	rast2_fig_6666666_991014_peg_4373_582	0.404586	0.120087	0.341458
238	rast2_fig_6666666_991014_peg_4373_591	0.142069	0.599684	0.77578
239	rast2_fig_6666666_991014_peg_4373_594	0.0011076	0.996752	0.996752
240	rast2_fig_6666666_991014_peg_4374_570	0.404586	0.120087	0.341458
241	rast2_fig_6666666_991014_peg_4374_571	0.404586	0.120087	0.341458
242	rast2_fig_6666666_991014_peg_4374_575	0.0011076	0.996752	0.996752
243	rast2_fig_6666666_991014_peg_4374_576	0.0011076	0.996752	0.996752
244	rast2_fig_6666666_991014_peg_4380_658	0.404586	0.120087	0.341458
245	rast2_fig_6666666_991014_peg_4380_659	-0.404586	0.120087	0.341458
246	rast2_fig_6666666_991014_peg_4380_660	-0.404586	0.120087	0.341458
247	rast2_fig_6666666_991014_peg_4381_333	0.404586	0.120087	0.341458
248	rast2_fig_6666666_991014_peg_4381_334	0.404586	0.120087	0.341458
249	rast2_fig_6666666_991014_peg_4381_335	0.114496	0.67286	0.77578
250	rast2_fig_6666666_991014_peg_4381_336	0.404586	0.120087	0.341458
251	rast2_fig_6666666_991014_peg_4381_337	0.122965	0.650051	0.77578
252	rast2_fig_6666666_991014_peg_4381_338	-0.404586	0.120087	0.341458
253	rast2_fig_6666666_991014_peg_4381_339	-0.404586	0.120087	0.341458
254	rast2_fig_6666666_991014_peg_4381_340	-0.404586	0.120087	0.341458
255	rast2_fig_6666666_991014_peg_4381_341	-0.404586	0.120087	0.341458
256	rast2_fig_6666666_991014_peg_4381_342	-0.404586	0.120087	0.341458
257	rast2_fig_6666666_991014_peg_4381_343	-0.404586	0.120087	0.341458
258	rast2_fig_6666666_991014_peg_4382_310	0.114496	0.67286	0.77578
259	rast2_fig_6666666_991014_peg_4382_311	0.42513	0.100683	0.341458
260	rast2_fig_6666666_991014_peg_4382_312	0.42513	0.100683	0.341458
261	rast2_fig_6666666_991014_peg_4382_313	0.42513	0.100683	0.341458
262	rast2_fig_6666666_991014_peg_4382_314	0.42513	0.100683	0.341458
263	rast2_fig_6666666_991014_peg_4382_315	0.42513	0.100683	0.341458
264	rast2_fig_6666666_991014_peg_4382_316	0.42513	0.100683	0.341458
265	rast2_fig_6666666_991014_peg_4382_317	0.249975	0.350441	0.604558
266	rast2_fig_6666666_991014_peg_4382_318	0.249975	0.350441	0.604558
267	rast2_fig_6666666_991014_peg_4382_319	0.249975	0.350441	0.604558
268	rast2_fig_6666666_991014_peg_4382_320	-0.205609	0.444903	0.62474
269	rast2_fig_6666666_991014_peg_4382_321	-0.404586	0.120087	0.341458
270	rast2_fig_6666666_991014_peg_4382_322	-0.404586	0.120087	0.341458
271	rast2_fig_6666666_991014_peg_4382_323	-0.404586	0.120087	0.341458
272	rast2_fig_6666666_991014_peg_4382_324	-0.404586	0.120087	0.341458
273	rast2_fig_6666666_991014_peg_4382_325	-0.404586	0.120087	0.341458
274	rast2_fig_6666666_991014_peg_4382_326	-0.404586	0.120087	0.341458
275	rast2_fig_6666666_991014_peg_4382_327	-0.404586	0.120087	0.341458
276	rast2_fig_6666666_991014_peg_4383_328	0.404586	0.120087	0.341458
277	rast2_fig_6666666_991014_peg_4383_329	-0.14713	0.586611	0.77578
278	rast2_fig_6666666_991014_peg_4383_330	0.300694	0.257782	0.508549
279	rast2_fig_6666666_991014_peg_4383_331	0.114496	0.67286	0.77578
280	rast2_fig_6666666_991014_peg_4383_332	0.4396	0.0884217	0.341458
281	rast2_fig_6666666_991014_peg_4384_359	-0.0502892	0.853264	0.893523
282	rast2_fig_6666666_991014_peg_4384_360	-0.159002	0.556412	0.746843
283	rast2_fig_6666666_991014_peg_4384_361	0.114496	0.67286	0.77578
284	rast2_fig_6666666_991014_peg_4384_362	-0.0502892	0.853264	0.893523
285	rast2_fig_6666666_991014_peg_4384_363	0.114496	0.67286	0.77578
286	rast2_fig_6666666_991014_peg_4384_364	0.114496	0.67286	0.77578
287	rast2_fig_6666666_991014_peg_4384_365	0.114496	0.67286	0.77578
288	rast2_fig_6666666_991014_peg_4384_366	0.289819	0.276233	0.508549
289	rast2_fig_6666666_991014_peg_4384_367	0.251505	0.347403	0.604558
290	rast2_fig_6666666_991014_peg_4384_368	-0.205609	0.444903	0.62474
291	rast2_fig_6666666_991014_peg_4384_369	-0.205609	0.444903	0.62474
292	rast2_fig_6666666_991014_peg_4385	0.114496	0.67286	0.77578
293	rast2_fig_6666666_991014_peg_4386_347	0.114496	0.67286	0.77578
294	rast2_fig_6666666_991014_peg_4386_348	0.114496	0.67286	0.77578
295	rast2_fig_6666666_991014_peg_4386_349	0.114496	0.67286	0.77578
296	rast2_fig_6666666_991014_peg_4386_350	-0.404586	0.120087	0.341458
297	rast2_fig_6666666_991014_peg_4386_351	-0.404586	0.120087	0.341458
298	rast2_fig_6666666_991014_peg_4386_352	-0.404586	0.120087	0.341458
299	rast2_fig_6666666_991014_peg_4386_353	-0.404586	0.120087	0.341458
300	rast2_fig_6666666_991014_peg_4386_354	-0.404586	0.120087	0.341458
301	rast2_fig_6666666_991014_peg_4386_355	-0.404586	0.120087	0.341458
302	rast2_fig_6666666_991014_peg_4386_356	-0.404586	0.120087	0.341458
303	rast2_fig_6666666_991014_peg_4386_357	-0.404586	0.120087	0.341458
304	rast2_fig_6666666_991014_peg_4387_344	0.114496	0.67286	0.77578
305	rast2_fig_6666666_991014_peg_4387_345	-0.205609	0.444903	0.62474
306	rast2_fig_6666666_991014_peg_4387_346	0.0011076	0.996752	0.996752
307	rast2_fig_6666666_991014_peg_4389_601	-0.404586	0.120087	0.341458
308	rast2_fig_6666666_991014_peg_4389_602	-0.404586	0.120087	0.341458
309	rast2_fig_6666666_991014_peg_4389_603	-0.404586	0.120087	0.341458
310	rast2_fig_6666666_991014_peg_4392_513	0.371756	0.156243	0.351657
311	rast2_fig_6666666_991014_peg_4392_514	0.404586	0.120087	0.341458
312	rast2_fig_6666666_991014_peg_4392_515	0.404586	0.120087	0.341458
313	rast2_fig_6666666_991014_peg_4392_516	0.404586	0.120087	0.341458
314	rast2_fig_6666666_991014_peg_4392_517	0.404586	0.120087	0.341458
315	rast2_fig_6666666_991014_peg_4392_518	0.404586	0.120087	0.341458
316	rast2_fig_6666666_991014_peg_4392_519	-0.0861548	0.75105	0.833606
317	rast2_fig_6666666_991014_peg_4392_520	0.404586	0.120087	0.341458
318	rast2_fig_6666666_991014_peg_4392_521	0.114496	0.67286	0.77578
319	rast2_fig_6666666_991014_peg_4392_522	0.404586	0.120087	0.341458
320	rast2_fig_6666666_991014_peg_4392_523	0.404586	0.120087	0.341458
321	rast2_fig_6666666_991014_peg_4392_524	0.404586	0.120087	0.341458
322	rast2_fig_6666666_991014_peg_4392_525	0.404586	0.120087	0.341458
323	rast2_fig_6666666_991014_peg_4392_526	0.114496	0.67286	0.77578
324	rast2_fig_6666666_991014_peg_4392_527	0.114496	0.67286	0.77578
325	rast2_fig_6666666_991014_peg_4392_528	0.404586	0.120087	0.341458
326	rast2_fig_6666666_991014_peg_4392_529	0.404586	0.120087	0.341458
327	rast2_fig_6666666_991014_peg_4392_530	0.114496	0.67286	0.77578
328	rast2_fig_6666666_991014_peg_4392_531	0.404586	0.120087	0.341458
329	rast2_fig_6666666_991014_peg_4392_532	0.404586	0.120087	0.341458
330	rast2_fig_6666666_991014_peg_4392_533	0.404586	0.120087	0.341458
331	rast2_fig_6666666_991014_peg_4392_534	0.404586	0.120087	0.341458
332	rast2_fig_6666666_991014_peg_4392_535	0.0406872	0.881074	0.915446
333	rast2_fig_6666666_991014_peg_4392_536	0.114496	0.67286	0.77578
334	rast2_fig_6666666_991014_peg_4392_537	0.404586	0.120087	0.341458
335	rast2_fig_6666666_991014_peg_4392_538	-0.0587503	0.828891	0.878361
336	rast2_fig_6666666_991014_peg_4392_539	-0.0587503	0.828891	0.878361
337	rast2_fig_6666666_991014_peg_4392_540	0.122965	0.650051	0.77578
338	rast2_fig_6666666_991014_peg_4392_541	-0.24141	0.367729	0.604558
339	rast2_fig_6666666_991014_peg_4392_542	0.122965	0.650051	0.77578
340	rast2_fig_6666666_991014_peg_4392_543	-0.0587503	0.828891	0.878361
341	rast2_fig_6666666_991014_peg_4392_544	0.156409	0.56295	0.75165
342	rast2_fig_6666666_991014_peg_4392_545	0.289819	0.276233	0.508549
343	rast2_fig_6666666_991014_peg_4392_546	0.241557	0.367429	0.604558
344	rast2_fig_6666666_991014_peg_4392_547	0.351394	0.182009	0.39952
345	rast2_fig_6666666_991014_peg_4392_548	-0.176359	0.513522	0.698984
346	rast2_fig_6666666_991014_peg_4392_549	-0.205609	0.444903	0.62474
347	rast2_fig_6666666_991014_peg_4392_550	0.086107	0.751184	0.833606
348	rast2_fig_6666666_991014_peg_4392_551	-0.0173105	0.949265	0.974514
349	rast2_fig_6666666_991014_peg_4397_697	0.404586	0.120087	0.341458
350	rast2_fig_6666666_991014_peg_4397_698	0.110473	0.683789	0.778812
351	rast2_fig_6666666_991014_peg_4397_699	0.404586	0.120087	0.341458
352	rast2_fig_6666666_991014_peg_4397_700	0.404586	0.120087	0.341458
353	rast2_fig_6666666_991014_peg_4397_701	0.404586	0.120087	0.341458
354	rast2_fig_6666666_991014_peg_4397_702	0.128354	0.635686	0.77578
355	rast2_fig_6666666_991014_peg_4398_278	0.404586	0.120087	0.341458
356	rast2_fig_6666666_991014_peg_4398_279	0.404586	0.120087	0.341458
357	rast2_fig_6666666_991014_peg_4398_280	0.404586	0.120087	0.341458
358	rast2_fig_6666666_991014_peg_4398_281	0.404586	0.120087	0.341458
359	rast2_fig_6666666_991014_peg_4398_282	0.0729289	0.788384	0.864087
360	rast2_fig_6666666_991014_peg_4398_283	0.39991	0.124843	0.349506
361	rast2_fig_6666666_991014_peg_4398_284	0.404586	0.120087	0.341458
362	rast2_fig_6666666_991014_peg_4398_285	0.404586	0.120087	0.341458
363	rast2_fig_6666666_991014_peg_4398_286	0.404586	0.120087	0.341458
364	rast2_fig_6666666_991014_peg_4398_287	0.404586	0.120087	0.341458
365	rast2_fig_6666666_991014_peg_4398_288	-0.201908	0.453319	0.629916
366	rast2_fig_6666666_991014_peg_4398_289	0.127563	0.637788	0.77578
367	rast2_fig_6666666_991014_peg_4399_595	0.179939	0.50487	0.692265
368	rast2_fig_6666666_991014_peg_4399_596	0.0837642	0.757763	0.83626
369	rast2_fig_6666666_991014_peg_4399_597	-0.404586	0.120087	0.341458
370	rast2_fig_6666666_991014_peg_4399_598	-0.404586	0.120087	0.341458
371	rast2_fig_6666666_991014_peg_4399_599	-0.404586	0.120087	0.341458
372	rast2_fig_6666666_991014_peg_4399_600	-0.404586	0.120087	0.341458
373	rast2_fig_6666666_991014_peg_4400_554	0.357201	0.174393	0.387055
374	rast2_fig_6666666_991014_peg_4400_555	0.42513	0.100683	0.341458
375	rast2_fig_6666666_991014_peg_4400_556	0.408195	0.116504	0.341458
376	rast2_fig_6666666_991014_peg_4400_557	0.404586	0.120087	0.341458
377	rast2_fig_6666666_991014_peg_4400_558	0.404586	0.120087	0.341458
378	rast2_fig_6666666_991014_peg_4400_559	0.241756	0.367021	0.604558
379	rast2_fig_6666666_991014_peg_4400_560	-0.345515	0.189939	0.414648
380	rast2_fig_6666666_991014_peg_4400_561	-0.42513	0.100683	0.341458
381	rast2_fig_6666666_991014_peg_4400_562	-0.205609	0.444903	0.62474
382	rast2_fig_6666666_991014_peg_4400_563	0.0011076	0.996752	0.996752
383	rast2_fig_6666666_991014_peg_4400_564	-0.404586	0.120087	0.341458
384	rast2_fig_6666666_991014_peg_4400_565	-0.404586	0.120087	0.341458
385	rast2_fig_6666666_991014_peg_4400_566	-0.404586	0.120087	0.341458
386	rast2_fig_6666666_991014_peg_4400_567	-0.404586	0.120087	0.341458
387	rast2_fig_6666666_991014_peg_4400_568	-0.404586	0.120087	0.341458
388	rast2_fig_6666666_991014_peg_4400_569	-0.404586	0.120087	0.341458
389	rast2_fig_6666666_991014_peg_4402_661	0.372919	0.15485	0.349506
390	rast2_fig_6666666_991014_peg_4402_662	0.347235	0.187595	0.410654
391	rast2_fig_6666666_991014_peg_4402_663	0.42513	0.100683	0.341458
392	rast2_fig_6666666_991014_peg_4402_664	0.42513	0.100683	0.341458
393	rast2_fig_6666666_991014_peg_4402_665	0.372919	0.15485	0.349506
394	rast2_fig_6666666_991014_peg_4402_666	0.42513	0.100683	0.341458
395	rast2_fig_6666666_991014_peg_4402_667	0.443919	0.0849787	0.341458
396	rast2_fig_6666666_991014_peg_4402_668	0.114496	0.67286	0.77578
397	rast2_fig_6666666_991014_peg_4402_669	0.122965	0.650051	0.77578
398	rast2_fig_6666666_991014_peg_4402_670	-0.0587503	0.828891	0.878361
399	rast2_fig_6666666_991014_peg_4402_671	-0.0587503	0.828891	0.878361
400	rast2_fig_6666666_991014_peg_4402_672	0.281348	0.291142	0.532318
401	rast2_fig_6666666_991014_peg_4402_673	0.0747336	0.783263	0.859652
402	rast2_fig_6666666_991014_peg_4402_674	-0.205609	0.444903	0.62474
403	rast2_fig_6666666_991014_peg_4402_675	-0.205609	0.444903	0.62474
404	rast2_fig_6666666_991014_peg_4402_676	0.0283366	0.917033	0.944213
405	rast2_fig_6666666_991014_peg_4402_677	-0.205609	0.444903	0.62474
406	rast2_fig_6666666_991014_peg_4402_678	-0.205609	0.444903	0.62474
407	rast2_fig_6666666_991014_peg_4402_679	-0.205609	0.444903	0.62474
408	rast2_fig_6666666_991014_peg_4402_680	-0.205609	0.444903	0.62474
409	rast2_fig_6666666_991014_peg_4402_681	-0.205609	0.444903	0.62474
410	rast2_fig_6666666_991014_peg_4402_682	-0.309252	0.24381	0.500783
411	rast2_fig_6666666_991014_peg_4402_683	-0.309252	0.24381	0.500783
412	rast2_fig_6666666_991014_peg_4403_638	0.114496	0.67286	0.77578
413	rast2_fig_6666666_991014_peg_4403_639	0.300694	0.257782	0.508549
414	rast2_fig_6666666_991014_peg_4403_640	0.300694	0.257782	0.508549
415	rast2_fig_6666666_991014_peg_4403_641	0.39991	0.124843	0.349506
416	rast2_fig_6666666_991014_peg_4403_642	0.300694	0.257782	0.508549
417	rast2_fig_6666666_991014_peg_4403_643	0.114496	0.67286	0.77578
418	rast2_fig_6666666_991014_peg_4403_644	0.42513	0.100683	0.341458
419	rast2_fig_6666666_991014_peg_4403_645	0.42513	0.100683	0.341458
420	rast2_fig_6666666_991014_peg_4403_646	0.42513	0.100683	0.341458
421	rast2_fig_6666666_991014_peg_4403_647	0.42513	0.100683	0.341458
422	rast2_fig_6666666_991014_peg_4403_648	0.42513	0.100683	0.341458
423	rast2_fig_6666666_991014_peg_4403_649	0.114496	0.67286	0.77578
424	rast2_fig_6666666_991014_peg_4403_650	-0.201908	0.453319	0.629916
425	rast2_fig_6666666_991014_peg_4403_651	-0.0587503	0.828891	0.878361
426	rast2_fig_6666666_991014_peg_4403_652	-0.0587503	0.828891	0.878361
427	rast2_fig_6666666_991014_peg_4403_653	0.281348	0.291142	0.532318
428	rast2_fig_6666666_991014_peg_4403_654	0.281348	0.291142	0.532318
429	rast2_fig_6666666_991014_peg_4403_655	-0.205609	0.444903	0.62474
430	rast2_fig_6666666_991014_peg_4403_656	-0.205609	0.444903	0.62474
431	rast2_fig_6666666_991014_peg_4403_657	-0.205609	0.444903	0.62474
432	rast2_fig_6666666_991014_peg_4404_634	0.42513	0.100683	0.341458
433	rast2_fig_6666666_991014_peg_4404_635	-0.404586	0.120087	0.341458
434	rast2_fig_6666666_991014_peg_4404_636	-0.404586	0.120087	0.341458
435	rast2_fig_6666666_991014_peg_4404_637	-0.404586	0.120087	0.341458
436	rast2_fig_6666666_991014_peg_4406_370	0.114496	0.67286	0.77578
437	rast2_fig_6666666_991014_peg_4406_371	0.114496	0.67286	0.77578
438	rast2_fig_6666666_991014_peg_4406_372	0.114496	0.67286	0.77578
439	rast2_fig_6666666_991014_peg_4406_373	0.114496	0.67286	0.77578
440	rast2_fig_6666666_991014_peg_4406_374	0.114496	0.67286	0.77578
441	rast2_fig_6666666_991014_peg_4406_375	0.114496	0.67286	0.77578
442	rast2_fig_6666666_991014_peg_4406_376	0.114496	0.67286	0.77578
443	rast2_fig_6666666_991014_peg_4407_386	0.114496	0.67286	0.77578
444	rast2_fig_6666666_991014_peg_4407_387	0.114496	0.67286	0.77578
445	rast2_fig_6666666_991014_peg_4407_388	-0.245459	0.359498	0.604558
446	rast2_fig_6666666_991014_peg_4407_389	0.114496	0.67286	0.77578
447	rast2_fig_6666666_991014_peg_4407_390	0.114496	0.67286	0.77578
448	rast2_fig_6666666_991014_peg_4407_391	0.404586	0.120087	0.341458
449	rast2_fig_6666666_991014_peg_4407_392	0.404586	0.120087	0.341458
450	rast2_fig_6666666_991014_peg_4407_393	0.114496	0.67286	0.77578
451	rast2_fig_6666666_991014_peg_4407_394	0.114496	0.67286	0.77578
452	rast2_fig_6666666_991014_peg_4407_395	0.114496	0.67286	0.77578
453	rast2_fig_6666666_991014_peg_4407_396	0.114496	0.67286	0.77578
454	rast2_fig_6666666_991014_peg_4407_397	0.114496	0.67286	0.77578
455	rast2_fig_6666666_991014_peg_4407_398	0.114496	0.67286	0.77578
456	rast2_fig_6666666_991014_peg_4407_399	0.42513	0.100683	0.341458
457	rast2_fig_6666666_991014_peg_4407_400	0.404586	0.120087	0.341458
458	rast2_fig_6666666_991014_peg_4407_401	0.249975	0.350441	0.604558
459	rast2_fig_6666666_991014_peg_4407_402	0.404586	0.120087	0.341458
460	rast2_fig_6666666_991014_peg_4407_403	0.404586	0.120087	0.341458
461	rast2_fig_6666666_991014_peg_4407_404	0.404586	0.120087	0.341458
462	rast2_fig_6666666_991014_peg_4407_405	0.404586	0.120087	0.341458
463	rast2_fig_6666666_991014_peg_4407_406	0.404586	0.120087	0.341458
464	rast2_fig_6666666_991014_peg_4407_407	0.354569	0.177818	0.393564
465	rast2_fig_6666666_991014_peg_4407_408	0.342642	0.193894	0.420982
466	rast2_fig_6666666_991014_peg_4407_409	0.343598	0.192572	0.419251
467	rast2_fig_6666666_991014_peg_4407_410	0.404586	0.120087	0.341458
468	rast2_fig_6666666_991014_peg_4407_411	0.404586	0.120087	0.341458
469	rast2_fig_6666666_991014_peg_4407_412	0.122965	0.650051	0.77578
470	rast2_fig_6666666_991014_peg_4407_413	-0.233792	0.383493	0.62474
471	rast2_fig_6666666_991014_peg_4407_414	-0.14881	0.582295	0.772847
472	rast2_fig_6666666_991014_peg_4407_415	0.325777	0.218195	0.458784
473	rast2_fig_6666666_991014_peg_4407_416	-0.159047	0.556298	0.746843
474	rast2_fig_6666666_991014_peg_4407_417	0.51998	0.0389594	0.341458
475	rast2_fig_6666666_991014_peg_4407_418	0.0011076	0.996752	0.996752
476	rast2_fig_6666666_991014_peg_4407_419	-0.0648577	0.811387	0.878361
477	rast2_fig_6666666_991014_peg_4408_619	0.404586	0.120087	0.341458
478	rast2_fig_6666666_991014_peg_4408_620	0.404586	0.120087	0.341458
479	rast2_fig_6666666_991014_peg_4408_621	0.42513	0.100683	0.341458
480	rast2_fig_6666666_991014_peg_4408_622	0.42513	0.100683	0.341458
481	rast2_fig_6666666_991014_peg_4408_623	0.404586	0.120087	0.341458
482	rast2_fig_6666666_991014_peg_4409_684	0.404586	0.120087	0.341458
483	rast2_fig_6666666_991014_peg_4409_685	0.114496	0.67286	0.77578
484	rast2_fig_6666666_991014_peg_4409_686	0.114496	0.67286	0.77578
485	rast2_fig_6666666_991014_peg_4409_687	0.114496	0.67286	0.77578
486	rast2_fig_6666666_991014_peg_4409_688	0.114496	0.67286	0.77578
487	rast2_fig_6666666_991014_peg_4409_689	0.122965	0.650051	0.77578
488	rast2_fig_6666666_991014_peg_4409_690	0.0531153	0.845108	0.89082
489	rast2_fig_6666666_991014_peg_4409_691	0.0616331	0.820619	0.878361
490	rast2_fig_6666666_991014_peg_4409_692	0.289819	0.276233	0.508549
491	rast2_fig_6666666_991014_peg_4409_693	0.0283366	0.917033	0.944213
492	rast2_fig_6666666_991014_peg_4409_694	-0.205609	0.444903	0.62474
493	rast2_fig_6666666_991014_peg_4409_695	-0.205609	0.444903	0.62474
494	rast2_fig_6666666_991014_peg_4409_696	-0.309252	0.24381	0.500783
495	rast2_fig_6666666_991014_peg_4413_491	-0.245459	0.359498	0.604558
496	rast2_fig_6666666_991014_peg_4413_492	0.0972044	0.720248	0.807122
497	rast2_fig_6666666_991014_peg_4413_493	0.0972044	0.720248	0.807122
498	rast2_fig_6666666_991014_peg_4413_494	0.404586	0.120087	0.341458
499	rast2_fig_6666666_991014_peg_4413_495	0.404586	0.120087	0.341458
500	rast2_fig_6666666_991014_peg_4413_496	0.42513	0.100683	0.341458
501	rast2_fig_6666666_991014_peg_4413_497	0.404586	0.120087	0.341458
502	rast2_fig_6666666_991014_peg_4413_498	-0.0462495	0.864946	0.902209
503	rast2_fig_6666666_991014_peg_4413_499	-0.219514	0.414006	0.62474
504	rast2_fig_6666666_991014_peg_4413_500	0.404586	0.120087	0.341458
505	rast2_fig_6666666_991014_peg_4413_501	0.404586	0.120087	0.341458
506	rast2_fig_6666666_991014_peg_4413_502	0.404586	0.120087	0.341458
507	rast2_fig_6666666_991014_peg_4413_503	0.109227	0.687187	0.778812
508	rast2_fig_6666666_991014_peg_4413_504	0.109227	0.687187	0.778812
509	rast2_fig_6666666_991014_peg_4413_505	0.189134	0.482967	0.665329
510	rast2_fig_6666666_991014_peg_4413_506	0.241756	0.367021	0.604558
511	rast2_fig_6666666_991014_peg_4413_507	0.412462	0.112365	0.341458
512	rast2_fig_6666666_991014_peg_4413_508	0.0685442	0.800862	0.875361
513	rast2_fig_6666666_991014_peg_4413_509	0.323416	0.221745	0.465024
514	rast2_fig_6666666_991014_peg_4413_510	-0.205609	0.444903	0.62474
515	rast2_fig_6666666_991014_peg_4413_511	-0.205609	0.444903	0.62474
516	rast2_fig_6666666_991014_peg_4413_512	0.0011076	0.996752	0.996752
517	rast2_fig_6666666_991014_peg_4414_464	0.477472	0.0614349	0.341458
518	rast2_fig_6666666_991014_peg_4414_465	0.249975	0.350441	0.604558
519	rast2_fig_6666666_991014_peg_4414_466	0.404586	0.120087	0.341458
520	rast2_fig_6666666_991014_peg_4414_467	0.249975	0.350441	0.604558
521	rast2_fig_6666666_991014_peg_4414_468	0.404586	0.120087	0.341458
522	rast2_fig_6666666_991014_peg_4414_469	0.404586	0.120087	0.341458
523	rast2_fig_6666666_991014_peg_4414_470	0.42513	0.100683	0.341458
524	rast2_fig_6666666_991014_peg_4414_471	0.102451	0.70576	0.796472
525	rast2_fig_6666666_991014_peg_4414_472	0.249975	0.350441	0.604558
526	rast2_fig_6666666_991014_peg_4414_473	-0.00880507	0.974182	0.996634
527	rast2_fig_6666666_991014_peg_4414_474	0.404586	0.120087	0.341458
528	rast2_fig_6666666_991014_peg_4414_475	0.404586	0.120087	0.341458
529	rast2_fig_6666666_991014_peg_4414_476	0.404586	0.120087	0.341458
530	rast2_fig_6666666_991014_peg_4414_477	0.200784	0.45589	0.632389
531	rast2_fig_6666666_991014_peg_4414_478	0.404586	0.120087	0.341458
532	rast2_fig_6666666_991014_peg_4414_479	0.404586	0.120087	0.341458
533	rast2_fig_6666666_991014_peg_4414_480	0.404586	0.120087	0.341458
534	rast2_fig_6666666_991014_peg_4414_481	0.404586	0.120087	0.341458
535	rast2_fig_6666666_991014_peg_4414_482	-0.304561	0.251409	0.508549
536	rast2_fig_6666666_991014_peg_4414_483	0.122965	0.650051	0.77578
537	rast2_fig_6666666_991014_peg_4414_484	0.219514	0.414006	0.62474
538	rast2_fig_6666666_991014_peg_4414_485	0.104282	0.700725	0.791908
539	rast2_fig_6666666_991014_peg_4414_486	0.00147275	0.995681	0.996752
540	rast2_fig_6666666_991014_peg_4414_487	-0.205609	0.444903	0.62474
541	rast2_fig_6666666_991014_peg_4414_488	0.0011076	0.996752	0.996752
542	rast2_fig_6666666_991014_peg_4414_489	0.0011076	0.996752	0.996752
543	rast2_fig_6666666_991014_peg_4414_490	0.0011076	0.996752	0.996752
544	rast2_fig_6666666_991014_peg_4415_624	-0.0462495	0.864946	0.902209
545	rast2_fig_6666666_991014_peg_4415_625	0.114496	0.67286	0.77578
546	rast2_fig_6666666_991014_peg_4415_626	-0.0462495	0.864946	0.902209
547	rast2_fig_6666666_991014_peg_4415_627	-0.0502892	0.853264	0.893523
548	rast2_fig_6666666_991014_peg_4415_628	0.114496	0.67286	0.77578
549	rast2_fig_6666666_991014_peg_4415_629	0.114496	0.67286	0.77578
550	rast2_fig_6666666_991014_peg_4415_630	-0.205609	0.444903	0.62474
551	rast2_fig_6666666_991014_peg_4415_631	-0.156191	0.563502	0.75165
552	rast2_fig_6666666_991014_peg_4415_632	-0.205609	0.444903	0.62474
553	rast2_fig_6666666_991014_peg_4415_633	-0.205609	0.444903	0.62474
554	rast2_fig_6666666_991014_peg_4416_604	0.404586	0.120087	0.341458
555	rast2_fig_6666666_991014_peg_4416_605	-0.205609	0.444903	0.62474
556	rast2_fig_6666666_991014_peg_4416_606	-0.404586	0.120087	0.341458
557	rast2_fig_6666666_991014_peg_4416_607	-0.404586	0.120087	0.341458
558	rast2_fig_6666666_991014_peg_4416_608	-0.404586	0.120087	0.341458
559	rast2_fig_6666666_991014_peg_4416_609	-0.404586	0.120087	0.341458
560	rast2_fig_6666666_991014_peg_4416_610	-0.404586	0.120087	0.341458
561	rast2_fig_6666666_991014_peg_4416_611	-0.404586	0.120087	0.341458
562	rast2_fig_6666666_991014_peg_4416_612	-0.404586	0.120087	0.341458
563	rast2_fig_6666666_991014_peg_4416_613	-0.404586	0.120087	0.341458
564	rast2_fig_6666666_991014_peg_4416_614	-0.404586	0.120087	0.341458
565	rast2_fig_6666666_991014_peg_4416_615	-0.404586	0.120087	0.341458
566	rast2_fig_6666666_991014_peg_4416_616	-0.404586	0.120087	0.341458
567	rast2_fig_6666666_991014_peg_4416_617	-0.404586	0.120087	0.341458
568	rast2_fig_6666666_991014_peg_4416_618	-0.404586	0.120087	0.341458
569	rast2_fig_6666666_991014_peg_4417_552	0.404586	0.120087	0.341458
570	rast2_fig_6666666_991014_peg_4417_553	0.404586	0.120087	0.341458
571	rast2_fig_6666666_991014_peg_4418_305	0.357201	0.174393	0.387055
572	rast2_fig_6666666_991014_peg_4418_306	-0.156191	0.563502	0.75165
573	rast2_fig_6666666_991014_peg_4418_307	-0.404586	0.120087	0.341458
574	rast2_fig_6666666_991014_peg_4422_420	0.404586	0.120087	0.341458
575	rast2_fig_6666666_991014_peg_4422_421	0.404586	0.120087	0.341458
576	rast2_fig_6666666_991014_peg_4422_422	0.42513	0.100683	0.341458
577	rast2_fig_6666666_991014_peg_4422_423	0.404586	0.120087	0.341458
578	rast2_fig_6666666_991014_peg_4422_424	0.404586	0.120087	0.341458
579	rast2_fig_6666666_991014_peg_4422_425	0.404586	0.120087	0.341458
580	rast2_fig_6666666_991014_peg_4422_426	-0.0946654	0.727292	0.811601
581	rast2_fig_6666666_991014_peg_4422_427	0.126641	0.640242	0.77578
582	rast2_fig_6666666_991014_peg_4422_428	0.404586	0.120087	0.341458
583	rast2_fig_6666666_991014_peg_4422_429	0.366566	0.162563	0.364854
584	rast2_fig_6666666_991014_peg_4422_430	0.42513	0.100683	0.341458
585	rast2_fig_6666666_991014_peg_4422_431	0.0792691	0.770428	0.847895
586	rast2_fig_6666666_991014_peg_4422_432	0.460396	0.0727247	0.341458
587	rast2_fig_6666666_991014_peg_4422_433	0.404586	0.120087	0.341458
588	rast2_fig_6666666_991014_peg_4422_434	0.114496	0.67286	0.77578
589	rast2_fig_6666666_991014_peg_4422_435	0.404586	0.120087	0.341458
590	rast2_fig_6666666_991014_peg_4422_436	0.404586	0.120087	0.341458
591	rast2_fig_6666666_991014_peg_4422_446	0.292832	0.271044	0.508549
592	rast2_fig_6666666_991014_peg_4422_447	0.117222	0.665488	0.77578
593	rast2_fig_6666666_991014_peg_4422_448	0.241756	0.367021	0.604558
594	rast2_fig_6666666_991014_peg_4422_449	0.250441	0.349513	0.604558
595	rast2_fig_6666666_991014_peg_4422_452	-0.25985	0.331089	0.599865
596	rast2_fig_6666666_991014_peg_4422_454	0.0725251	0.789531	0.864158
597	rast2_fig_6666666_991014_peg_4422_455	-0.205609	0.444903	0.62474
598	rast2_fig_6666666_991014_peg_4422_456	-0.205609	0.444903	0.62474
599	rast2_fig_6666666_991014_peg_4422_457	-0.205609	0.444903	0.62474
600	rast2_fig_6666666_991014_peg_4422_463	-0.0962377	0.722927	0.807859
601	rast2_fig_6666666_991014_peg_4423_437	0.0972044	0.720248	0.807122
602	rast2_fig_6666666_991014_peg_4423_438	0.404586	0.120087	0.341458
603	rast2_fig_6666666_991014_peg_4423_439	0.42513	0.100683	0.341458
604	rast2_fig_6666666_991014_peg_4423_440	0.42513	0.100683	0.341458
605	rast2_fig_6666666_991014_peg_4423_441	0.42513	0.100683	0.341458
606	rast2_fig_6666666_991014_peg_4423_442	0.42513	0.100683	0.341458
607	rast2_fig_6666666_991014_peg_4423_443	0.42513	0.100683	0.341458
608	rast2_fig_6666666_991014_peg_4423_444	0.420528	0.104822	0.341458
609	rast2_fig_6666666_991014_peg_4423_445	0.404586	0.120087	0.341458
610	rast2_fig_6666666_991014_peg_4423_450	-0.066762	0.805946	0.878361
611	rast2_fig_6666666_991014_peg_4423_451	0.113059	0.676758	0.778812
612	rast2_fig_6666666_991014_peg_4423_453	0.153599	0.570073	0.759147
613	rast2_fig_6666666_991014_peg_4423_458	-0.205609	0.444903	0.62474
614	rast2_fig_6666666_991014_peg_4423_459	-0.205609	0.444903	0.62474
615	rast2_fig_6666666_991014_peg_4423_460	-0.205609	0.444903	0.62474
616	rast2_fig_6666666_991014_peg_4423_461	-0.205609	0.444903	0.62474
617	rast2_fig_6666666_991014_peg_4423_462	-0.205609	0.444903	0.62474
618	rast2_fig_6666666_991014_peg_4424_293	0.404586	0.120087	0.341458
619	rast2_fig_6666666_991014_peg_4424_294	0.404586	0.120087	0.341458
620	rast2_fig_6666666_991014_peg_4424_295	0.404586	0.120087	0.341458
621	rast2_fig_6666666_991014_peg_4424_296	0.404586	0.120087	0.341458
622	rast2_fig_6666666_991014_peg_4424_297	0.42513	0.100683	0.341458
623	rast2_fig_6666666_991014_peg_4424_298	0.109227	0.687187	0.778812
624	rast2_fig_6666666_991014_peg_4424_299	-0.205609	0.444903	0.62474
625	rast2_fig_6666666_991014_peg_4424_300	0.0283366	0.917033	0.944213
626	rast2_fig_6666666_991014_peg_4424_301	-0.309252	0.24381	0.500783
627	rast2_fig_6666666_991014_peg_4426_302	0.404586	0.120087	0.341458
628	rast2_fig_6666666_991014_peg_4426_303	0.404586	0.120087	0.341458
629	rast2_fig_6666666_991014_peg_4426_304	0.404586	0.120087	0.341458
630	rast2_fig_6666666_991014_peg_5003_157	0.372919	0.15485	0.349506
631	rast2_fig_6666666_991014_peg_5003_158	0.372919	0.15485	0.349506
632	rast2_fig_6666666_991014_peg_5003_159	0.372919	0.15485	0.349506
633	rast2_fig_6666666_991014_peg_5003_160	0.372919	0.15485	0.349506
634	rast2_fig_6666666_991014_peg_5003_161	0.372919	0.15485	0.349506
635	rast2_fig_6666666_991014_peg_5003_162	0.372919	0.15485	0.349506
636	rast2_fig_6666666_991014_peg_5003_163	0.264209	0.322748	0.586081
637	rast2_fig_6666666_991014_peg_5003_164	0.372919	0.15485	0.349506
638	rast2_fig_6666666_991014_peg_5003_165	0.128964	0.634068	0.77578
639	rast2_fig_6666666_991014_peg_5003_166	0.128964	0.634068	0.77578
640	rast2_fig_6666666_991014_peg_5003_167	0.128964	0.634068	0.77578
641	rast2_fig_6666666_991014_peg_5003_168	-0.0533537	0.844421	0.89082
642	rast2_fig_6666666_991014_peg_5003_169	0.372919	0.15485	0.349506
643	rast2_fig_6666666_991014_peg_5003_170	0.372919	0.15485	0.349506
644	rast2_fig_6666666_991014_peg_5003_171	0.372919	0.15485	0.349506
645	rast2_fig_6666666_991014_peg_5003_172	0.372919	0.15485	0.349506
646	rast2_fig_6666666_991014_peg_5003_173	0.372919	0.15485	0.349506
647	rast2_fig_6666666_991014_peg_5003_174	0.372919	0.15485	0.349506
648	rast2_fig_6666666_991014_peg_5003_175	0.269492	0.312801	0.570612
649	rast2_fig_6666666_991014_peg_5003_176	0.372919	0.15485	0.349506
650	rast2_fig_6666666_991014_peg_5003_177	0.372919	0.15485	0.349506
651	rast2_fig_6666666_991014_peg_5003_178	0.372919	0.15485	0.349506
652	rast2_fig_6666666_991014_peg_5003_179	0.372919	0.15485	0.349506
653	rast2_fig_6666666_991014_peg_5003_180	0.372919	0.15485	0.349506
654	rast2_fig_6666666_991014_peg_5003_181	0.372919	0.15485	0.349506
655	rast2_fig_6666666_991014_peg_5003_182	0.372919	0.15485	0.349506
656	rast2_fig_6666666_991014_peg_5003_183	0.372919	0.15485	0.349506
657	rast2_fig_6666666_991014_peg_5003_184	0.372919	0.15485	0.349506
658	rast2_fig_6666666_991014_peg_5003_185	0.372919	0.15485	0.349506
659	rast2_fig_6666666_991014_peg_5003_186	0.372919	0.15485	0.349506
660	rast2_fig_6666666_991014_peg_5003_187	0.19678	0.465109	0.642945
661	rast2_fig_6666666_991014_peg_5003_188	0.408488	0.116216	0.341458
662	rast2_fig_6666666_991014_peg_5003_189	0.139708	0.605824	0.77578
663	rast2_fig_6666666_991014_peg_5003_190	0.086107	0.751184	0.833606
664	rast2_fig_6666666_991014_peg_5008_753	0.372919	0.15485	0.349506
665	rast2_fig_6666666_991014_peg_5008_754	0.372919	0.15485	0.349506
666	rast2_fig_6666666_991014_peg_5008_755	0.372919	0.15485	0.349506
667	rast2_fig_6666666_991014_peg_5008_756	0.372919	0.15485	0.349506
668	rast2_fig_6666666_991014_peg_5008_757	0.328308	0.214431	0.452058
669	rast2_fig_6666666_991014_peg_5008_758	-0.245459	0.359498	0.604558
670	rast2_fig_6666666_991014_peg_5008_759	-0.159002	0.556412	0.746843
671	rast2_fig_6666666_991014_peg_5008_760	0.143499	0.595979	0.77578
672	rast2_fig_6666666_991014_peg_5008_761	0.328308	0.214431	0.452058
673	rast2_fig_6666666_991014_peg_5008_762	0.328308	0.214431	0.452058
674	rast2_fig_6666666_991014_peg_5008_763	0.328308	0.214431	0.452058
675	rast2_fig_6666666_991014_peg_5008_764	0.328308	0.214431	0.452058
676	rast2_fig_6666666_991014_peg_5008_765	0.328308	0.214431	0.452058
677	rast2_fig_6666666_991014_peg_5008_766	0.328308	0.214431	0.452058
678	rast2_fig_6666666_991014_peg_5008_767	0.328308	0.214431	0.452058
679	rast2_fig_6666666_991014_peg_5008_768	0.11826	0.662689	0.77578
680	rast2_fig_6666666_991014_peg_5008_769	0.372919	0.15485	0.349506
681	rast2_fig_6666666_991014_peg_5008_770	0.372919	0.15485	0.349506
682	rast2_fig_6666666_991014_peg_5008_771	0.11826	0.662689	0.77578
683	rast2_fig_6666666_991014_peg_5008_772	0.372919	0.15485	0.349506
684	rast2_fig_6666666_991014_peg_5008_773	0.372919	0.15485	0.349506
685	rast2_fig_6666666_991014_peg_5008_774	0.289819	0.276233	0.508549
686	rast2_fig_6666666_991014_peg_5008_775	0.51998	0.0389594	0.341458
687	rast2_fig_6666666_991014_peg_5008_776	0.51998	0.0389594	0.341458
688	rast2_fig_6666666_991014_peg_5008_777	0.266506	0.318401	0.579504
689	rast2_fig_6666666_991014_peg_5010_778	0.22012	0.412685	0.62474
690	rast2_fig_6666666_991014_peg_5010_779	0.372919	0.15485	0.349506
691	rast2_fig_6666666_991014_peg_5010_780	0.372919	0.15485	0.349506
692	rast2_fig_6666666_991014_peg_5010_781	0.372919	0.15485	0.349506
693	rast2_fig_6666666_991014_peg_5010_782	0.372919	0.15485	0.349506
694	rast2_fig_6666666_991014_peg_5010_783	0.431393	0.0952371	0.341458
695	rast2_fig_6666666_991014_peg_5010_784	0.372919	0.15485	0.349506
696	rast2_fig_6666666_991014_peg_5010_785	0.372919	0.15485	0.349506
697	rast2_fig_6666666_991014_peg_5010_786	0.372919	0.15485	0.349506
698	rast2_fig_6666666_991014_peg_5010_787	0.138317	0.609452	0.77578
699	rast2_fig_6666666_991014_peg_5010_788	0.372919	0.15485	0.349506
700	rast2_fig_6666666_991014_peg_5010_789	0.372919	0.15485	0.349506
701	rast2_fig_6666666_991014_peg_5010_790	0.372919	0.15485	0.349506
702	rast2_fig_6666666_991014_peg_5010_791	0.372919	0.15485	0.349506
703	rast2_fig_6666666_991014_peg_5010_792	0.372919	0.15485	0.349506
704	rast2_fig_6666666_991014_peg_5010_793	0.372919	0.15485	0.349506
705	rast2_fig_6666666_991014_peg_5010_794	0.372919	0.15485	0.349506
706	rast2_fig_6666666_991014_peg_5010_795	0.372919	0.15485	0.349506
707	rast2_fig_6666666_991014_peg_5010_796	0.328308	0.214431	0.452058
708	rast2_fig_6666666_991014_peg_5010_797	0.372919	0.15485	0.349506
709	rast2_fig_6666666_991014_peg_5010_798	0.13706	0.61274	0.77578
710	rast2_fig_6666666_991014_peg_5010_799	0.13706	0.61274	0.77578
711	rast2_fig_6666666_991014_peg_5010_800	0.13706	0.61274	0.77578
712	rast2_fig_6666666_991014_peg_5011_132	-0.159002	0.556412	0.746843
713	rast2_fig_6666666_991014_peg_5011_133	0.372919	0.15485	0.349506
714	rast2_fig_6666666_991014_peg_5011_134	0.372919	0.15485	0.349506
715	rast2_fig_6666666_991014_peg_5011_135	0.405607	0.119066	0.341458
716	rast2_fig_6666666_991014_peg_5011_136	0.372919	0.15485	0.349506
717	rast2_fig_6666666_991014_peg_5011_137	0.372919	0.15485	0.349506
718	rast2_fig_6666666_991014_peg_5011_138	0.451526	0.0791507	0.341458
719	rast2_fig_6666666_991014_peg_5011_139	0.161631	0.549817	0.744583
720	rast2_fig_6666666_991014_peg_5011_140	0.372919	0.15485	0.349506
721	rast2_fig_6666666_991014_peg_5011_141	0.372919	0.15485	0.349506
722	rast2_fig_6666666_991014_peg_5011_142	0.372919	0.15485	0.349506
723	rast2_fig_6666666_991014_peg_5011_143	0.134339	0.619875	0.77578
724	rast2_fig_6666666_991014_peg_5011_144	0.372919	0.15485	0.349506
725	rast2_fig_6666666_991014_peg_5011_145	0.372919	0.15485	0.349506
726	rast2_fig_6666666_991014_peg_5011_146	0.372919	0.15485	0.349506
727	rast2_fig_6666666_991014_peg_5011_147	0.372919	0.15485	0.349506
728	rast2_fig_6666666_991014_peg_5011_148	0.372919	0.15485	0.349506
729	rast2_fig_6666666_991014_peg_5011_149	0.372919	0.15485	0.349506
730	rast2_fig_6666666_991014_peg_5011_150	0.372919	0.15485	0.349506
731	rast2_fig_6666666_991014_peg_5011_151	0.372919	0.15485	0.349506
732	rast2_fig_6666666_991014_peg_5011_152	0.446971	0.0826048	0.341458
733	rast2_fig_6666666_991014_peg_5011_153	-0.00694394	0.979638	0.996752
734	rast2_fig_6666666_991014_peg_5011_154	0.307344	0.246883	0.505794
735	rast2_fig_6666666_991014_peg_5011_155	0.316932	0.231683	0.484594
736	rast2_fig_6666666_991014_peg_5011_156	-0.11791	0.663633	0.77578
737	rast2_fig_6666666_991014_peg_5390_377	0.42513	0.100683	0.341458
738	rast2_fig_6666666_991014_peg_5390_378	0.249975	0.350441	0.604558
739	rast2_fig_6666666_991014_peg_5390_379	0.0972044	0.720248	0.807122
740	rast2_fig_6666666_991014_peg_5390_380	0.241756	0.367021	0.604558
741	rast2_fig_6666666_991014_peg_5390_381	0.353957	0.178621	0.39425
742	rast2_fig_6666666_991014_peg_5390_382	-0.205609	0.444903	0.62474
743	rast2_fig_6666666_991014_peg_5390_383	-0.205609	0.444903	0.62474
744	rast2_fig_6666666_991014_peg_5390_384	0.0011076	0.996752	0.996752
745	rast2_fig_6666666_991014_peg_5390_385	-0.110643	0.683327	0.778812
746	rast2_fig_6666666_991014_peg_5391_308	0.42513	0.100683	0.341458
747	rast2_fig_6666666_991014_peg_5391_309	-0.205609	0.444903	0.62474
748	rast2_fig_6666666_991014_peg_5393_290	0.42513	0.100683	0.341458
749	rast2_fig_6666666_991014_peg_5393_291	-0.205609	0.444903	0.62474
750	rast2_fig_6666666_991014_peg_5393_292	0.0011076	0.996752	0.996752
751	rast2_fig_6666666_991014_peg_613_750	0.114496	0.67286	0.77578
752	rast2_fig_6666666_991014_peg_613_751	0.51998	0.0389594	0.341458
753	rast2_fig_6666666_991014_peg_614_715	0.114496	0.67286	0.77578
754	rast2_fig_6666666_991014_peg_614_716	0.114496	0.67286	0.77578
755	rast2_fig_6666666_991014_peg_614_717	0.0516563	0.849317	0.893523
756	rast2_fig_6666666_991014_peg_614_718	0.404586	0.120087	0.341458
757	rast2_fig_6666666_991014_peg_614_719	0.252417	0.345598	0.604558
758	rast2_fig_6666666_991014_peg_614_720	0.289819	0.276233	0.508549
759	rast2_fig_6666666_991014_peg_614_721	0.297217	0.263596	0.508549
760	rast2_fig_6666666_991014_peg_614_722	-0.295704	0.266152	0.508549
761	rast2_fig_6666666_991014_peg_615_703	0.404586	0.120087	0.341458
762	rast2_fig_6666666_991014_peg_615_704	0.404586	0.120087	0.341458
763	rast2_fig_6666666_991014_peg_615_705	0.425208	0.100614	0.341458
764	rast2_fig_6666666_991014_peg_615_706	0.404586	0.120087	0.341458
765	rast2_fig_6666666_991014_peg_615_707	0.404586	0.120087	0.341458
766	rast2_fig_6666666_991014_peg_615_708	-0.332811	0.207835	0.448812
767	rast2_fig_6666666_991014_peg_615_709	0.136457	0.614317	0.77578
768	rast2_fig_6666666_991014_peg_615_710	0.289819	0.276233	0.508549
769	rast2_fig_6666666_991014_peg_615_711	-0.176359	0.513522	0.698984
770	rast2_fig_6666666_991014_peg_615_712	0.0011076	0.996752	0.996752
771	rast2_fig_6666666_991014_peg_616_713	0.404586	0.120087	0.341458
772	rast2_fig_6666666_991014_peg_616_714	0.404586	0.120087	0.341458
773	rast2_fig_6666666_991014_peg_618_723	-0.0854164	0.753122	0.834597
774	rast2_fig_6666666_991014_peg_618_724	0.404586	0.120087	0.341458
775	rast2_fig_6666666_991014_peg_618_725	0.404586	0.120087	0.341458
776	rast2_fig_6666666_991014_peg_618_726	0.404586	0.120087	0.341458
777	rast2_fig_6666666_991014_peg_618_727	0.404586	0.120087	0.341458
778	rast2_fig_6666666_991014_peg_618_728	0.289819	0.276233	0.508549
779	rast2_fig_6666666_991014_peg_618_729	0.289819	0.276233	0.508549
780	rast2_fig_6666666_991014_peg_619_730	0.114496	0.67286	0.77578
781	rast2_fig_6666666_991014_peg_619_731	0.404586	0.120087	0.341458
782	rast2_fig_6666666_991014_peg_619_732	0.404586	0.120087	0.341458
783	rast2_fig_6666666_991014_peg_619_733	0.398202	0.126612	0.349506
784	rast2_fig_6666666_991014_peg_619_734	0.122965	0.650051	0.77578
785	rast2_fig_6666666_991014_peg_619_735	0.122965	0.650051	0.77578
786	rast2_fig_6666666_991014_peg_619_736	-0.179835	0.505119	0.692265
787	rast2_fig_6666666_991014_peg_619_737	0.122965	0.650051	0.77578
788	rast2_fig_6666666_991014_peg_619_738	0.0771699	0.776362	0.853251
789	rast2_fig_6666666_991014_peg_619_739	0.137119	0.612585	0.77578
790	rast2_fig_6666666_991014_peg_619_740	0.0338573	0.900937	0.934203
791	rast2_fig_6666666_991014_peg_619_741	-0.190852	0.478926	0.660902
792	rast2_fig_6666666_991014_peg_619_742	-0.442783	0.0858752	0.341458
793	rast2_fig_6666666_991014_peg_620_743	0.249975	0.350441	0.604558
794	rast2_fig_6666666_991014_peg_620_744	0.404586	0.120087	0.341458
795	rast2_fig_6666666_991014_peg_620_745	0.372919	0.15485	0.349506
796	rast2_fig_6666666_991014_peg_620_746	-0.0861548	0.75105	0.833606
797	rast2_fig_6666666_991014_peg_620_747	0.114496	0.67286	0.77578
798	rast2_fig_6666666_991014_peg_620_748	-0.0587503	0.828891	0.878361
799	rast2_fig_6666666_991014_peg_620_749	0.0011076	0.996752	0.996752
